# Supplementary material for: Whole genomes from Angola and Mozambique inform about the origins and dispersals of major African migrations
Source: Nat Commun. 2023 Dec 2;14:7967. doi: 10.1038/s41467-023-43717-x (PMC10693643; doi:10.1038/s41467-023-43717-x)
Supplement: Supplementary file 3 — Supplementary Data 1-5 [file 41467_2023_43717_MOESM3_ESM.xlsx]

## Sheet: Individual Data (SD1)
Supplementary Data 1
Table containing the per sample form of the data presented in Table 1 in the main text as well as quality control metrics calculated as described in Supplementary Note. For those with a single grandparental/parental language group (www.ethnologue.com).
CAB: Kongo: https://en.wikipedia.org/wiki/Kongo_people#cite_note-6, Ovimbundu: https://en.wikipedia.org/wiki/Ovimbundu, Kimbundu: https://en.wikipedia.org/wiki/Ambundu, Chokwe: https://en.wikipedia.org/wiki/Chokwe_people, Lunda: https://en.wikipedia.org/wiki/Lunda_people, Ngala (Lingala): https://en.wikipedia.org/wiki/Lingala, Luba: https://en.wikipedia.org/wiki/Luba_people, Sao tomense: https://…
MOZ: Tswa-Ronga (Tsonga): https://en.wikipedia.org/wiki/Tswa%E2%80%93Ronga_languages, Chopi: https://en.wikipedia.org/wiki/Chopi_people, Makua: https://en.wikipedia.org/wiki/Makua_people, Sena: https://en.wikipedia.org/wiki/Sena_people, Shona: https://en.wikipedia.org/wiki/Shona_people
Note: Blue denotes samples that were removed from analyses in the main text due to recent European relatives (>5% as calculated using ADMIXTURE alongside the 1000G/AGVP)
Indivdiual ID	Collection Site	Dataset ID	Parental/Grandparental Language Group	ELO Population	Place of Birth (region)	Total Reads	Mapped Reads (%)	Mean Autosomal Coverage (X)	Contam. alpha (verifyBAMID2)	Autosomal SNPs	X SNPs (hom.)	X SNPs (het.)	mtDNA Haplogroup	Y Haplogroup	European ancestry ADMIXTURE (%)
cab1	Cabinda	CAB	Kikongo	Kongo	Cabinda	353780295	85.9	13.6767	0.000244546	4106042	23027	49588	L3b1a11	NA	0
cab10	Cabinda	CAB	Kikongo	Kongo	Cabinda	295981043	93.28	12.3705	8.6495e-05	4094059	22843	48016	L3f1b4a1	NA	0
cab100	Cabinda	CAB	Kikongo	Kongo	Cabinda	264719153	91.94	10.3468	0.000625577	4073878	23843	48090	L1c1b1	NA	0
cab101	Cabinda	CAB	Kikongo	Kongo	Cabinda	323491187	82.17	10.4745	0.00277387	4071845	23129	48161	L3f1b4a	NA	0
cab102	Cabinda	CAB	Kikongo	Kongo	Cabinda	280659406	92.72	10.7511	6.97678e-06	4095135	22200	49056	L1c1a2	NA	0
cab103	Cabinda	CAB	Kimbundu	Kimbundu	Luanda	309360065	93.85	12.1674	0.00134573	4102384	24588	45660	L1b1a	NA	0
cab104	Cabinda	CAB	Kikongo	Kongo	Cabinda	277925777	90.31	10.4454	0.00116341	4079267	43390	4805	L3e1e	E1b1a1a1c1a1c1a	0
cab105	Cabinda	CAB	Kikongo	Kongo	Cabinda	292801249	95.55	11.1937	0.000898351	4064607	43584	4311	L0a1	E1b1a1a1c1a1c	0
cab106	Cabinda	CAB	Kikongo	Kongo	Cabinda	280118640	97.66	11.3295	0.000960597		23124	45383	L0a1+16293	NA	0
cab107	Cabinda	CAB	Kikongo	Kongo	Cabinda	287128230	86.79	10.1455	0.000191348	4082953	24737	44197	L1c2b1b	NA	0
cab108	Cabinda	CAB	Kikongo	Kongo	Cabinda	329823181	88.66	12.5244	0.000366505	4059365	19469	46855	L0a2a2a	NA	11.33
cab109	Cabinda	CAB	Kimbundu	Kimbundu	Cabinda	280838412	88.46	10.3181	0.00249723	4075765	24979	43117	L2a1f1	NA	1.59
cab110	Cabinda	CAB	Kikongo	Kongo	Cabinda	269794728	87.81	9.81803	8.93758e-05	4090191	44663	4574	L1c6	E1b1a1a1c1a1c1a	0
cab111	Cabinda	CAB	Umbundu	Ovimbundu	Benguela	291301880	78.04	9.40226	0.00312786	3977425	45177	4516	L3b1a8	N1c1a1a	24.2
cab112	Cabinda	CAB	Kikongo	Kongo	Cabinda	279442296	89.34	10.4823	3.80505e-08	3968451	23661	48447	L2a1f	NA	28.56
cab113	Cabinda	CAB	Kikongo	Kongo	Cabinda	288125041	96.59	11.6561	0.000274057	4074776	23678	48070	L3e1a1a	NA	0
cab114	Cabinda	CAB	Umbundu	Ovimbundu	Benguela	296024469	92.97	12.0792	0.000622223	4092336	44188	4203	L2a1b1a	E2b1a1	0
cab115	Cabinda	CAB	Kikongo	Kongo	Cabinda	282200385	82.01	9.55404	7.47763e-05	4096337	42839	4457	L3b1a3	E1b1a1a1d1	0
cab116	Cabinda	CAB	Kikongo	Kongo	Cabinda	283948281	85.75	10.3838	1.92718e-05	4103579	23703	46136	L0a1a2	NA	0
cab117	Cabinda	CAB	Kikongo	Kongo	Cabinda	284731130	91.92	10.324	1.75604e-05	4084300	44473	4698	L3e2a1b1	E1b1a1a1d1	0
cab118	Cabinda	CAB	Kikongo	Kongo	Cabinda	302956204	94.09	11.9819	0.000216036	4077613	43453	4326	L3e4a	E1b1a1a1d1a	0
cab119	Cabinda	CAB	Kikongo	Kongo	Cabinda	292801065	89.64	11.3514	0.000855222	4088165	24258	47125	L3d3a1	NA	0
cab12	Cabinda	CAB	Kikongo	Kongo	Cabinda	287388639	95.27	12.5418	0.000233551	4098304	22963	50955	L1c2b1b	NA	0
cab120	Cabinda	CAB	Kikongo	Kongo	Cabinda	260169473	97.19	10.7737	0.000993432	4099208	44489	4574	L3f1b1a1	E1b1a1a1c1a1c1	0
cab121	Cabinda	CAB	Kikongo	Kongo	Cabinda	281031375	91.76	11.0504	0.00122358	4094120	44724	4452	L1c2a1	E1b1a1a1c1a1c1a	0
cab122	Cabinda	CAB	Kikongo	Kongo	Zaire	334689344	90.01	12.4299	0.000329655	4102010	43493	4801	L3e3a	E1b1a1a1c1a1c	0
cab123	Cabinda	CAB	Kikongo	Kongo	Cabinda	292387848	92.87	11.4161	8.35238e-08	4090392	44653	4410	L1c2b2	E1b1a1a1d1b	0
cab124	Cabinda	CAB	Kikongo	Kongo	Cabinda	276286669	88.37	10.3937	0.000237274	4089751	42608	4167	L1c4b	E1b1a1a1d1	0
cab125	Cabinda	CAB	Kimbundu	Kimbundu	Malange	311565110	83.24	10.9377	0.000560518	4073573	44400	4633	L1c1b	E1b1a1a1d1b	0
cab126	Cabinda	CAB	Kikongo	Kongo	Cabinda	289740455	82.75	10.4389	0.000355249	4105539	44278	4141	L3e1a2	E1b1a1a1d1a	0
cab127	Cabinda	CAB	Mixed	n/a	Cabinda	293386873	95.79	11.9856	0.000814639	4004885	33999	4796	L3d3a1	E1b1a1a1c1a1c	23.22
cab128	Cabinda	CAB	Mixed	n/a	Cabinda	272402513	89.53	10.6375	0.00112557	4095608	44830	4670	L2a1a1	E1b1a1a1d1b	0
cab129	Cabinda	CAB	Kikongo	Kongo	Cabinda	318166183	96.52	13.4233	0.000810657	4089474	43879	4132	L1c1a1a1b	E1b1a1a1c1a1c1a	0
cab13	Cabinda	CAB	Kikongo	Kongo	Cabinda	307982205	90.95	12.7882	2.8323e-09	4098071	41932	4637	L1c2b	E1b1a1a1c1a1c	0
cab130	Cabinda	CAB	Kikongo	Kongo	Cabinda	309038040	83.89	11.0061	0.00302265	4101822	43667	4505	L3e1	E1b1a1a1d1a	0
cab131	Cabinda	CAB	Kikongo	Kongo	Cabinda	286147688	76.15	9.37278	0.0028254	4101650	45290	4528	L3e3b1	E1b1a1a1c1a1c	0
cab132	Cabinda	CAB	Mixed	n/a	Cabinda	296957100	88.74	11.4385	9.58838e-06	3976833	17420	47027	L3f1b1a1	NA	22.09
cab133	Cabinda	CAB	Kikongo	Kongo	Cabinda	329199656	89.02	12.3409	0.00195772	4122763	24497	45286	L3e2b+152	NA	0
cab134	Cabinda	CAB	Kikongo	Kongo	Cabinda	275793123	96.05	11.5088	5.10922e-09	4065008	43496	3858	L1b1a	E1b1a1a1c	0
cab135	Cabinda	CAB	Kikongo	Kongo	Cabinda	348988340	95.39	13.9803	0.000576595	4080283	23255	45827	L0a1e	NA	0
cab136	Cabinda	CAB	Kikongo	Kongo	Cabinda	266053717	94.74	10.968	0.000104332	4072991	45390	4603	L3e1a1a	E1b1a1a1c1a1c1a	0
cab137	Cabinda	CAB	Sãotomense	Sãotomense	São Tome	308366957	57.77	6.07345	0.00110763	3992003	23315	46787	NA	NA	4.25
cab138	Cabinda	CAB	Sãotomense	Sãotomense	São Tome	297449388	88.84	10.1536	2.68212e-08	4040408	44064	4325	NA	E1b1a1a1c1b	3.82
cab139	Cabinda	CAB	Kikongo	Kongo	Zaire	293490175	96.44	10.9047	2.21302e-08	4066433	45057	4447	L0a1b2	E1b1a1a1c1a1	0
cab14	Cabinda	CAB	Kikongo	Kongo	Cabinda	287475591	93.97	12.4732	0.000219468	4092083	44100	4630	L3e1d1	E1b1a1a1d1b	0
cab140	Cabinda	CAB	Kikongo	Kongo	Uige	279616393	93.01	10.6139	0.00427198	4091660	43787	4511	L1b1a3	E2b1a1	0
cab141	Cabinda	CAB	Mixed	n/a	Benguela	296226720	97.37	11.2593	0.000171083	4064913	22720	47737	L1c1a	NA	0
cab142	Cabinda	CAB	Umbundu	Ovimbundu	Benguela	295992912	88.18	9.77425	0.00420369	4095057	43586	4414	L1c2a3	E1b1a1a1d1	6.2
cab143	Cabinda	CAB	Kikongo	Kongo	Cabinda	300737470	94.28	11.2384	2.06526e-05	4093492	46044	4433	L1c1b	E1b1a1a1c1a1c	0
cab144	Cabinda	CAB	Kikongo	Kongo	Cabinda	286772736	91.87	11.15	0.00768059	4115799	43559	6385	L0a1b2a	E1b1a1a1c1a1c	0
cab145	Cabinda	CAB	Kikongo	Kongo	Cabinda	301714056	81.43	10.555	0.00166657	4083222	45879	4342	L1c2a1	E1b1a1a1d1	0
cab146	Cabinda	CAB	Crioulo	n/a	Luanda	316629855	75.72	9.91504	0.00332284	4000984	24640	44720	NA	NA	10.5
cab147	Cabinda	CAB	Kikongo	Kongo	Cabinda	266992426	96.1	11.108	8.31962e-06	4082841	43987	4707	NA	E2b2	0
cab149	Cabinda	CAB	Kikongo	Kongo	Cabinda	310266278	96.53	12.338	0.00108245	4095440	23505	48285	L3e1a2	NA	0
cab15	Cabinda	CAB	Kikongo	Kongo	Cabinda	287342662	92.07	11.7271	0.000140448	4096661	23812	47863	L1c1d1	NA	0
cab150	Cabinda	CAB	Mixed	n/a	Bie	292075525	88.39	11.1287	0.000553557	4062650	45179	4099	L1c3a1b	E1b1a1a1c1a1c	0
cab151	Cabinda	CAB	Kikongo	Kongo	Cabinda	298466365	96.61	12.0084	0.00100788	4088140	24208	45962	L3e3b2	NA	0
cab152	Cabinda	CAB	Lingala	Ngala	Cabinda	294269008	96.24	11.9561	0.000107165	4078988	23193	50669	L3e1a1a	NA	0
cab153	Cabinda	CAB	Kikongo	Kongo	Cabinda	290997606	87.96	10.8707	0.00236142	4082133	44430	4367	L2a1h	E1b1a1a1d1	0
cab155	Cabinda	CAB	Kikongo	Kongo	Cabinda	301283005	94.83	12.3969	2.70737e-05	4007990	43731	4676	L3f1b4c	E1b1a1a1a	14.71
cab156	Cabinda	CAB	Kikongo	Kongo	Cabinda	315850764	97.41	13.3315	0.000623799	4101616	24330	45922	L2c2a1	NA	0
cab157	Cabinda	CAB	Kikongo	Kongo	Cabinda	286149732	89.85	11.1157	0.00185363	4083138	44956	4271	L0a1b1	B2a	0
cab158	Cabinda	CAB	Kikongo	Kongo	Cabinda	277101070	94.71	11.4848	0.000782739	4084928	44764	4527	L3e2b	E1b1a1a1d1b	0
cab159	Cabinda	CAB	Kikongo	Kongo	Cabinda	284136947	97.35	11.8249	0.00133772	4098808	44172	4403	L3e1b2	E1b1a1a1c1a1c1a	1.29
cab16	Cabinda	CAB	Kikongo	Kongo	Zaire	282759706	93.94	12.3168	0.000452158	4097231	43493	4164	L3b1a	E1b1a1a1c1a1	0
cab160	Cabinda	CAB	Kikongo	Kongo	Cabinda	279262404	89.46	10.4537	0.00279042	4094235	23567	47386	L1c4b	NA	0
cab161	Cabinda	CAB	Kikongo	Kongo	Cabinda	278647710	94.28	11.3733	0.0032781	4095438	44924	4509	L1c2a1a	E1b1a1a1c1a1	0
cab162	Cabinda	CAB	Kikongo	Kongo	Cabinda	313539091	93.47	12.702	0.00176014	4105374	46266	4418	L3f1b1a1	E1b1a1a1c1a1c1a	0
cab163	Cabinda	CAB	Kikongo	Kongo	Cabinda	333542093	95.83	13.0618	0.000171187	4103621	44554	4367	L3e1e	E1b1a1a1d1	0
cab164	Cabinda	CAB	Kikongo	Kongo	Cabinda	283014077	95.75	11.9431	4.07858e-06	4090390	43742	4518	L3e1a2	E1b1a1a1d1b	0
cab165	Cabinda	CAB	Kikongo	Kongo	Cabinda	314733545	95.55	12.4041	0.00128865	4098910	43684	4831	L3e1b2	E1b1a1a1d1	0
cab166	Cabinda	CAB	Kikongo	Kongo	Cabinda	300775085	96.06	12.4785	0.000442799	4095182	21492	50547	L3b1a11	NA	0
cab167	Cabinda	CAB	Kikongo	Kongo	Cabinda	281103814	94.11	11.7281	0.00184336	4075354	44033	4593	L3e2b	E1b1a1a1d1	6.94
cab168	Cabinda	CAB	Kikongo	Kongo	Cabinda	259200508	97.86	11.0419	3.25708e-08	4090728	24138	46810	L1c4b	NA	0
cab169	Cabinda	CAB	Kikongo	Kongo	Cabinda	296209418	94.65	11.7631	0.00289225	4100747	24338	49584	L1c2b2	NA	0
cab17	Cabinda	CAB	Kikongo	Kongo	Cabinda	315336651	88.1	12.6271	4.74764e-05	4095368	24657	45659	L3e1b2	NA	0
cab170	Cabinda	CAB	Kikongo	Kongo	Cabinda	311229873	96.53	12.943	0.00161673	4100483	22703	47107	L3f1b4c	NA	0
cab171	Cabinda	CAB	Kikongo	Kongo	Cabinda	282349564	92.91	11.1232	0.000951213	4059798	43289	4356	L3e1a3a	E1b1a1a1d1a2	7.33
cab173	Cabinda	CAB	Kimbundu	Kimbundu	Luanda	310576248	96.51	12.8239	0.00160598	4088116	45334	4352	L0a2a1b	E1b1a1a1d1	0
cab174	Cabinda	CAB	Kimbundu	Kimbundu	Luanda	298330496	91.21	11.8964	0.00101027	4104538	43927	4506	L1c1b	E1b1a1a1d1a	0
cab175	Cabinda	CAB	Kikongo	Kongo	Cabinda	299991449	87.72	10.9107	0.00275108	4092047	44793	4798	L3e4a	B2a1a	0
cab176	Cabinda	CAB	Kikongo	Kongo	Cabinda	312905892	96.41	12.6708	1.6191e-05	4089937	45492	4402	L3e2b3	E1b1a1a1c1a1c1a	0
cab177	Cabinda	CAB	Kikongo	Kongo	Cabinda	286153260	95.71	10.957	0.00207406	4104654	23160	45200	L3b1a11	NA	0
cab178	Cabinda	CAB	Kikongo	Kongo	Cabinda	296955657	96.62	12.4602	0.00150591	4097749	44628	4295	L3d1b3a	B2a1a	0
cab179	Cabinda	CAB	Kikongo	Kongo	Cabinda	281654404	93.35	11.4781	0.000969217	4107781	43838	4865	L3e1b2	E1b1a1a1d1	0
cab18	Cabinda	CAB	Kikongo	Kongo	Cabinda	388850954	90.32	14.1203	1.43958e-10	4090593	24024	46572	L0a1b1a1	NA	0
cab180	Cabinda	CAB	Kikongo	Kongo	Cabinda	357325288	90.66	13.8669	6.66359e-08	4085158	47234	3937	L1c1a2c	E1b1a1a1d1	0
cab181	Cabinda	CAB	Umbundu	Ovimbundu	Cabinda	320171423	89.85	12.5651	0.00191797	4083841	43142	4468	L2c2b1b	E1b1a1a1d1	0
cab182	Cabinda	CAB	Kikongo	Kongo	Cabinda	289565793	96.22	12.1028	0.00077548	4101476	44866	4939	L1c2a1b	E1b1a1a1d1	0
cab183	Cabinda	CAB	Kikongo	Kongo	Cabinda	294657190	97.08	12.1775	0.00167639	4119772	44433	4621	L2b1a3	E1b1a1a1c1a1c1a	0
cab184	Cabinda	CAB	Kikongo	Kongo	Cabinda	312899630	92.44	12.1228	0.000301728	4092588	22835	48433	L1c1b	NA	0
cab185	Cabinda	CAB	Kikongo	Kongo	Zaire	304078914	96.4	12.7442	0.00110349	4098529	43352	4064	L0a2a2a	E1b1a1a1c1a1c1	0
cab186	Cabinda	CAB	Kikongo	Kongo	Cabinda	300146288	97.22	12.4687	0.0012318	4097010	24128	45871	L3e1e1	NA	0
cab187	Cabinda	CAB	Kikongo	Kongo	Cabinda	277750178	96.9	11.3032	0.000762971	4081716	23960	46962	L0a1	NA	0
cab188	Cabinda	CAB	Chokwe	Chokwe	Moxico	268791563	98.57	10.5951	6.14151e-08	4058525	22573	48696	L1b1a3	NA	0
cab189	Cabinda	CAB	Chokwe	Chokwe	Moxico	282870256	87.34	9.84253	0.00369861	3993287	43477	4361	L3e1a2	L1b1	22.88
cab19	Cabinda	CAB	Kikongo	Kongo	Cabinda	304866090	97.68	14.0573	4.59747e-05	4076946	45108	4531	L0a1b1a1	E1b1a1a1c1a1c	0
cab190	Cabinda	CAB	Kikongo	Kongo	Cabinda	278847112	95.62	11.0885	0.00061874	4100768	22506	50262	L0a1e	NA	0
cab191	Cabinda	CAB	Kikongo	Kongo	Cabinda	282794354	94.46	11.0609	0.00250241	4094646	22633	48566	L0a1+16293	NA	0
cab192	Cabinda	CAB	Mixed	n/a	Cabinda	273138650	95.06	10.7904	4.73781e-06	4069769	43653	4103	L3f1b4a1	E1b1a1a1d1	0
cab193	Cabinda	CAB	Kikongo	Kongo	Cabinda	300220290	91.67	11.4579	0.00109492	4097047	45088	4521	L2c2b1b	E2b1a1	0
cab194	Cabinda	CAB	Kikongo	Kongo	NA	294094601	86.18	10.2414	0.0049386	4097948	24378	46407	L3b1a11	NA	0
cab195	Cabinda	CAB	Kikongo	Kongo	Cabinda	295429469	89.7	11.2974	0.00194298	4092075	44409	4329	L1c2a1a	E1b1a1a1c1a1	0
cab196	Cabinda	CAB	Kikongo	Kongo	Cabinda	281770177	88.34	10.515	7.91773e-06	4087833	23736	45809	L1c2a3a	NA	0
cab197	Cabinda	CAB	Kikongo	Kongo	Cabinda	300166277	89.2	10.3897	0.00601311	4093396	23199	46407	L2a1a1	NA	0
cab198	Cabinda	CAB	Kikongo	Kongo	Cabinda	291056512	90.73	11.1126	0.00252446	4115781	45346	4440	L3e1a2	E1b1a1a1d1a	0
cab199	Cabinda	CAB	Kikongo	Kongo	Cabinda	293486538	94.8	11.5931	0.00770412	4128886	45353	4806	L2a1a1	R1b1	0
cab2	Cabinda	CAB	Kikongo	Kongo	Cabinda	346453761	68.87	11.1027	0.000904708	4106928	43685	4494	L2b2a	B2a1a	0
cab20	Cabinda	CAB	Mixed	n/a	Cabinda	299787276	89.96	12.3352	6.76795e-05	4091685	23089	47878	L1c2b2	NA	0
cab200	Cabinda	CAB	Kikongo	Kongo	Cabinda	288655771	93.41	11.1596	4.06004e-10	4083249	43113	4412	L3f1b4a	E1b1a1a1d1	0
cab201	Cabinda	CAB	Kikongo	Kongo	Cabinda	285176677	97.51	10.9019	5.65388e-05	4087456	43540	4786	L3f1b1a	E1b1a1a1c1a1c1a	0
cab202	Cabinda	CAB	Kikongo	Kongo	Zaire	263396421	95.15	10.5015	0.000890906	4097425	24052	45619	L2a1f	NA	0
cab203	Cabinda	CAB	Mixed	n/a	DRC	292837431	90.85	11.287	0.00070031	4090379	44135	4215	L1c2b1a	E1b1a1a1d1a2	0
cab204	Cabinda	CAB	Kikongo	Kongo	Cabinda	272105712	84.89	9.80593	0.000177166	4077236	22038	47070	L1c1a2	NA	0
cab205	Cabinda	CAB	Mixed	n/a	Moxico	289420173	93.07	10.7043	0.00134297	4094776	45321	4349	L0a1b1a1	B2a1a	0
cab206	Cabinda	CAB	Kikongo	Kongo	Cabinda	275252407	91.84	10.5182	0.000440838	4093917	24231	46276	L3e1	NA	0
cab207	Cabinda	CAB	Kikongo	Kongo	Uige	283988810	94.13	10.874	4.44887e-05	4086616	42651	4318	L3e1b2	E1b1a1a1d1	0
cab208	Cabinda	CAB	Kikongo	Kongo	Cabinda	271614330	95.62	11.1618	0.001309	4113264	43683	4263	L1c2a1a	E1b1a1a1c1a1c	0
cab209	Cabinda	CAB	Kikongo	Kongo	Cabinda	278351693	94.61	11.2529	1.27205e-05	4081572	43440	4475	L1b2a	E1b1a1a1c1a1c1a	0
cab21	Cabinda	CAB	Kimbundu	Kimbundu	Malange	285141731	95.38	12.1158	1.73021e-05	4077956	44221	4600	L2b1a3	E1b1a1a1d1	0
cab210	Cabinda	CAB	Kikongo	Kongo	Cabinda	278120385	96.43	11.2115	0.000212955	4096140	43120	4295	L1b1a10	E1b1a1a1d1b	0
cab211	Cabinda	CAB	Mixed	n/a	Cabinda	279682664	93.6	11.0979	0.000419214	4090620	42738	4567	L4b2b1	B2a1a	0
cab212	Cabinda	CAB	Mixed	n/a	Cabinda	285823992	92.93	11.2986	0.000906328	4091595	21517	48179	L1c1b1	NA	0
cab213	Cabinda	CAB	Kikongo	Kongo	Cabinda	296751387	82.52	10.2796	0.00191111	4086981	24654	44962	L3f1b4a	NA	0
cab214	Cabinda	CAB	Kikongo	Kongo	Cabinda	291465198	80.08	9.52637	0.000319231	4083200	43048	4463	L0a2a2a	E1b1a1a1d1a	0
cab215	Cabinda	CAB	Kikongo	Kongo	Cabinda	295926678	83.55	10.1626	0.000391999	4084289	44403	4517	L3b1a11	E1b1a1a1d1	0
cab217	Cabinda	CAB	Tshiluba	Luba	DRC	298107517	93.42	11.7579	0.000185579	4076989	42141	4785	L2a1g	B2a1a	0
cab219	Cabinda	CAB	Kikongo	Kongo	Cabinda	280904141	94.94	11.6777	0.000644734	4088272	43915	4453	L3d1a2	E1b1a1a1d1	0
cab22	Cabinda	CAB	Kikongo	Kongo	Cabinda	293707303	92.57	12.4314	5.84014e-05	4100271	21974	48772	L3e1a3a	NA	0
cab220	Cabinda	CAB	Kikongo	Kongo	Cabinda	290155996	85.02	10.738	1.06543e-05	3995700	43852	4611	L1c5	E1b1a1a1d1	20.86
cab221	Cabinda	CAB	Mixed	n/a	Zaire	279366243	87.52	10.2905	0.00261959	4084860	43262	4466	L3e3b1	B2a1a	0
cab222	Cabinda	CAB	Kikongo	Kongo	Uige	278695036	94.77	11.5825	0.00079857	4082292	43860	4247	L1c1a2	E1b1a1a1d1	0
cab223	Cabinda	CAB	Kikongo	Kongo	NA	286400219	93.96	11.7695	0.000919616	4107459	43881	4233	L3e2a1b1	E1b1a1a1c1a1c	0
cab224	Cabinda	CAB	Kikongo	Kongo	Cabinda	274868819	94.4	11.0487	2.14214e-05	4092770	23620	45702	L1b2a	NA	0
cab226	Cabinda	CAB	Kikongo	Kongo	Cabinda	283181739	95.65	11.6369	0.00209515	4104893	23601	48340	L1c2a1	NA	0
cab227	Cabinda	CAB	Kikongo	Kongo	Cabinda	287486320	88.91	10.5912	6.75193e-09	4086759	44612	4418	L1c5	E1b1a1a1d1	0
cab228	Cabinda	CAB	Kikongo	Kongo	Cabinda	289355014	95.11	11.5613	2.12202e-07	4086360	42948	4669	L1c1b1	E1b1a1a1d1c	0
cab229	Cabinda	CAB	Kikongo	Kongo	Cabinda	283554099	97.35	12.0835	0.00243145	4101964	44528	4646	L3e1	E1b1a1a1c1a1c1	0
cab230	Cabinda	CAB	Kimbundu	Kimbundu	Malange	295853396	81.91	10.5399	0.001557	4075471	45356	4492	L3e2b	E1b1a1a1d1	0
cab231	Cabinda	CAB	Umbundu	Ovimbundu	Bie	286990309	95.12	11.5154	0.000750068	4076323	43919	4793	L3e1a1a	E1b1a1a1c1a1c	0
cab232	Cabinda	CAB	Umbundu	Ovimbundu	Benguela	278490400	98.63	11.6552	0.000104903	4084004	23996	46912	L3f1b1a	NA	0.06
cab234	Cabinda	CAB	Umbundu	Ovimbundu	Huila	295060663	96.63	11.4754	0.00221829	4080349	42305	4703	L3e1e1	E1b1a1a1d1	0
cab235	Cabinda	CAB	Kikongo	Kongo	Cabinda	290167827	95.54	10.5624	0.00083777	4082187	20860	48330	L3e3b1	NA	0
cab236	Cabinda	CAB	Kikongo	Kongo	Cabinda	285681504	84.85	10.1012	0.000137313	4064183	46092	4285	L3e3b2	E1b1a1a1c1a1	0
cab237	Cabinda	CAB	Umbundu	Ovimbundu	Cabinda	296091537	94.66	10.7935	0.00827153	4098436	43951	4587	L1c3b1a	E1b1a1a1d1	0
cab238	Cabinda	CAB	Kikongo	Kongo	Cabinda	294154870	89.59	10.526	0.00299808	4089396	45154	4325	L3e3b1	E1b1a1a1a	0
cab239	Cabinda	CAB	Kikongo	Kongo	Cabinda	296975841	90.17	10.0834	0.00260333	4087175	22741	49416	L3e2b1	NA	0
cab24	Cabinda	CAB	Kikongo	Kongo	Cabinda	291121868	81.23	10.6258	0.000427069	4079918	24757	45324	L2a1g	NA	8.08
cab240	Cabinda	CAB	Kikongo	Kongo	Cabinda	277971380	89.64	10.4598	0.000162638	4098873	22998	47780	L3e2b3	NA	0
cab241	Cabinda	CAB	Kikongo	Kongo	Cabinda	280134610	94.07	11.272	0.00152577	4080125	24585	44854	L3e3b2	NA	0
cab242	Cabinda	CAB	Umbundu	Ovimbundu	Cabinda	277285279	97.66	11.6436	0.0016	4086646	45420	4464	L2a5	E1b1a1a1d1	0
cab243	Cabinda	CAB	Kikongo	Kongo	Cabinda	288330989	85.16	10.4763	0.00224353	4086033	24551	46451	L1c1a	NA	0
cab244	Cabinda	CAB	Kikongo	Kongo	Cabinda	268870834	95.82	10.748	0.000245323	4060810	22719	46715	L0a1a2	NA	0
cab246	Cabinda	CAB	Kikongo	Kongo	Cabinda	280598988	96.77	11.3683	0.00264397	4129726	43915	4476	L3e2a1b2	E1b1a1a1c1a1c1a	0
cab247	Cabinda	CAB	Kikongo	Kongo	Cabinda	289326091	91.93	10.618	6.34316e-09	4076156	23027	47254	L1c1a2c	NA	0
cab248	Cabinda	CAB	Kikongo	Kongo	Cabinda	285850057	85.07	10.0651	0.000410988	4083227	23645	43849	L3e2b3	NA	0
cab249	Cabinda	CAB	Kikongo	Kongo	Cabinda	288955629	90.61	10.9313	0.000514496	4085536	42922	4240	L3e2b	B2a1a	0
cab25	Cabinda	CAB	Kikongo	Kongo	Cabinda	331537713	86.03	12.5238	4.22696e-05	4097648	24841	47647	L3f1b4a	NA	0
cab250	Cabinda	CAB	Kikongo	Kongo	Cabinda	289693030	89.46	10.9657	0.00280162	4082821	43490	4385	L0a2a2a	R1b1	0
cab251	Cabinda	CAB	Kikongo	Kongo	Cabinda	286896424	94.24	11.3529	0.00047819	4097917	22739	49392	L3b1a11	NA	0
cab252	Cabinda	CAB	Kikongo	Kongo	Zaire	283512625	92.28	11.0872	2.59857e-05	4085932	43261	4184	L3f1b4a	E1b1a1a1c1a1c1a	0
cab253	Cabinda	CAB	Kikongo	Kongo	Cabinda	295289109	80.33	9.47372	0.00861112	4097710	42997	4742	L1b1a10	E1b1a1a1d1b	0
cab254	Cabinda	CAB	Kikongo	Kongo	Cabinda	284915171	81	9.84264	0.000750613	4081356	24378	47309	L1c2a1b	NA	0
cab255	Cabinda	CAB	Kikongo	Kongo	Cabinda	282568562	97.09	11.6475	0.000897875	4072344	22410	45467	L3e2a1b1	NA	0
cab256	Cabinda	CAB	Mixed	n/a	Moxico	277042885	90.67	10.3497	0.00100822	4097301	23062	47441	L0a2a2a	NA	0
cab257	Cabinda	CAB	Kikongo	Kongo	Cabinda	283080203	95.51	11.4693	0.000206002	4080958	44338	4609	L3f1b1a1	B2a1a	0
cab258	Cabinda	CAB	Kikongo	Kongo	Zaire	291806407	78.53	9.78579	0.00329507	4087519	44162	4630	L3d3a1a	E1b1a1a1c1a1	0
cab259	Cabinda	CAB	Kikongo	Kongo	Cabinda	278824237	85.74	10.2942	0.00118549	4089583	43625	4419	L1b1a	E1b1a1a1d1b	0
cab26	Cabinda	CAB	Kikongo	Kongo	Cabinda	287428003	92.45	12.1577	0.000167276	4089133	22049	48733	L3e1a1a	NA	0
cab260	Cabinda	CAB	Kikongo	Kongo	Cabinda	284428843	92.32	11.3346	0.00043113	4091400	24985	44465	L3b1a11	NA	0
cab261	Cabinda	CAB	Kikongo	Kongo	Cabinda	302263487	94.17	12.0955	0.0013607	4090302	24733	44059	L3e2b3	NA	0
cab263	Cabinda	CAB	Mixed	n/a	Cabinda	293251942	85.12	10.2807	2.84522e-05	4067351	22833	46168	L1c2b2	NA	0
cab264	Cabinda	CAB	Kikongo	Kongo	Cabinda	283976616	94.89	11.5	7.06093e-05	4087243	43438	4794	L1c6	E1b1a1a1d1a2	0
cab265	Cabinda	CAB	Kikongo	Kongo	Cabinda	285709567	82.03	9.30549	0.00283833	4085682	43424	4175	L3e1a1a	E1b1a1a1d1b	0
cab266	Cabinda	CAB	Kikongo	Kongo	Cabinda	291288800	89.9	10.525	4.41987e-08	4080387	24914	42233	L3e1d1	NA	0
cab267	Cabinda	CAB	Kikongo	Kongo	Cabinda	276892188	87.31	10.103	0.00246255	4113725	43736	4928	L3e2b3	E1b1a1a1d1	0
cab268	Cabinda	CAB	Kikongo	Kongo	Cabinda	275232931	90.96	10.5884	0.00307181	4090409	42155	4672	L1c3a1a	E1b1a1a1c1a	0
cab269	Cabinda	CAB	Ovambo	Ovambo	Cabinda	278708419	71.09	8.36333	0.00192095	4076823	42418	4634	L3e1a1a	E1b1a1a1c1a1c	0
cab27	Cabinda	CAB	Kikongo	Kongo	Cabinda	324214094	80.68	11.9044	7.00338e-05	4058821	28967	35544	L0a1	NA	0
cab270	Cabinda	CAB	Kikongo	Kongo	Cabinda	273974012	92.86	10.812	0.00130544	4079219	21879	49337	L2a1f	NA	0
cab272	Cabinda	CAB	Umbundu	Ovimbundu	Benguela	294928507	86.53	11.0554	0.00479388	4118277	23351	47725	L3d2b	NA	0
cab273	Cabinda	CAB	Kimbundu	Kimbundu	Bengo	293441599	91.82	10.495	0.00162616	4077967	42945	4665	L3f1b4a	E1b1a1a1d1a	0
cab274	Cabinda	CAB	Umbundu	Ovimbundu	Kuanza Sul	336735721	78.48	11.1881	0.000310508	4089350	42650	4531	L2b2a	E1b1a1a1d1	0
cab275	Cabinda	CAB	Kikongo	Kongo	Zaire	293772821	84.86	11.0833	0.00163886	4098781	44953	4779	L3e2b+152	E1b1a1a1c1a1c	0
cab276	Cabinda	CAB	Kikongo	Kongo	Cabinda	289624336	95.33	11.8138	0.00174968	4097840	23857	46153	L2a1a2a1a	NA	0
cab277	Cabinda	CAB	Kikongo	Kongo	Cabinda	278726923	93.77	11.1165	0.000862912	4087454	22102	47095	L1c1a1a1b	NA	0
cab278	Cabinda	CAB	Kikongo	Kongo	Uige	304021056	90.74	11.9368	0.00101887	4102458	45131	4330	L3e2a1b1	E1b1a1a1c1a1	0
cab279	Cabinda	CAB	Lunda	Lunda	Lunda-Norte	283124945	95.1	11.3772	0.00046354	4072804	43214	4394	L0a1b2a	E1b1a1a1c1a1c	0
cab28	Cabinda	CAB	Kikongo	Kongo	Luanda	304057217	92.35	12.7638	5.95193e-05	4096697	22248	46990	L0a1b1a	NA	0
cab280	Cabinda	CAB	Umbundu	Ovimbundu	Benguela	284790770	91.27	10.9667	0.00432776	4086446	23958	46510	L1c2b1b1	NA	0
cab281	Cabinda	CAB	Kikongo	Kongo	Cabinda	289696317	89.16	11.2788	0.00182907	4107976	44690	4329	L1c1a1a1b	E1b1a1a1d1a	0
cab282	Cabinda	CAB	Kimbundu	Kimbundu	Lunda-Norte	285728852	92.2	10.9265	2.58698e-09	4063982	24010	48463	L1c1a2	NA	0
cab283	Cabinda	CAB	Mixed	n/a	Luanda	279658855	95.63	11.6047	0.000802268	4085261	43543	4389	L2a1b	E1b1a1a1c1a1c1a	0
cab284	Cabinda	CAB	Kikongo	Kongo	Cabinda	294674235	89.13	11.2881	0.00160889	4118213	44123	5011	L1c1a	E1b1a1a1c1a1c1a	0
cab285	Cabinda	CAB	Kikongo	Kongo	Cabinda	286866953	89.54	10.8797	0.000169515	4086674	45355	4667	L1c2b2	E1b1a1a1c1a1c1	0
cab287	Cabinda	CAB	Kikongo	Kongo	Cabinda	278524923	88.67	10.3738	3.42614e-05	4079884	23932	45272	L3e3b2	NA	0
cab288	Cabinda	CAB	Kikongo	Kongo	Cabinda	288139180	86.91	10.6249	0.00387706	4098775	24312	46353	L1c1d1	NA	0
cab289	Cabinda	CAB	Mixed	n/a	Huila	298935856	92.94	12.7175	3.7484e-05	4087911	45544	4649	L3e3b1	B2b1	0
cab29	Cabinda	CAB	Kikongo	Kongo	Cabinda	304136894	67.07	9.06489	5.33993e-05	4066652	23022	45860	L3e2b+152	NA	6.41
cab290	Cabinda	CAB	NA	n/a	Cabinda	318072878	80.22	11.3184	0.00120672	4094469	22266	50375	L3e1a2	NA	0
cab291	Cabinda	CAB	Kikongo	Kongo	Cabinda	313982347	92.53	13.081	0.000294282	4107460	24024	46229	L3f1b4a	NA	0
cab292	Cabinda	CAB	Kikongo	Kongo	Cabinda	323067757	97.37	14.4448	7.30417e-05	4062027	44269	4072	L3e2b3	E1b1a1a1d1a	0
cab293	Cabinda	CAB	Kikongo	Kongo	Cabinda	304335805	95.14	12.9787	0.000280563	4103342	25521	46297	L1c1a2c	NA	0
cab294	Cabinda	CAB	Kikongo	Kongo	Uige	314682131	90.58	12.825	2.78096e-05	4084313	24401	45762	L1c2a3	NA	0
cab295	Cabinda	CAB	Kikongo	Kongo	Cabinda	279465908	92.39	11.463	1.34526e-05	4087543	24050	48088	L3e1	NA	0
cab296	Cabinda	CAB	Kikongo	Kongo	Cabinda	319702874	92.53	13.5593	0.000343177	4113785	44072	4559	L1b1a10	E1b1a1a1c1a1c	0
cab297	Cabinda	CAB	Umbundu	Ovimbundu	Cuanza Sul	304320468	94.44	12.5055	3.67194e-08	4091156	24422	44995	L2a1c2a	NA	0
cab298	Cabinda	CAB	Ovambo	Ovambo	Cunene	362457295	92.45	14.9905	0.000333561	4086717	44873	4692	L3b1a11	E1b1a1a1d1	0
cab299	Cabinda	CAB	Kikongo	Kongo	Cabinda	340674959	94.94	14.3079	6.97012e-05	4075246	22287	48503	L1c1a2	NA	0
cab3	Cabinda	CAB	Kikongo	Kongo	Cabinda	517100237	93.04	20.5023	1.02271e-09	4092774	44107	4498	L3e2b3	E1b1a1a1c1a1c	0
cab30	Cabinda	CAB	Kikongo	Kongo	Cabinda	342720851	94.07	14.6548	3.09303e-05	4101801	23026	46688	L1b1a18	NA	0
cab300	Cabinda	CAB	Kikongo	Kongo	DRC	324383361	95.73	13.8094	1.74991e-10	4086529	24324	45201	L2a1+143+16189	NA	0
cab301	Cabinda	CAB	Kikongo	Kongo	Cabinda	322561506	96.13	13.5271	0.000319505	4082561	24789	44440	L3b1a11	NA	0
cab302	Cabinda	CAB	Kikongo	Kongo	Cabinda	317389500	93.92	13.2764	0.000379233	4106489	44285	4115	L1c3a1b	E1b1a1a1c1a1c1a	0
cab303	Cabinda	CAB	Kikongo	Kongo	Cabinda	278426425	94.75	11.4606	2.97599e-05	4099228	22087	48100	L3b1a11	NA	0
cab304	Cabinda	CAB	Umbundu	Ovimbundu	Huambo	329248851	93.4	13.5117	8.42566e-05	4086708	22598	47244	L2a1f	NA	0
cab305	Cabinda	CAB	Kikongo	Kongo	Cabinda	305383639	94.29	12.8978	6.96754e-05	4084214	23257	47378	L3f1b4a	NA	0
cab306	Cabinda	CAB	Kikongo	Kongo	Cabinda	277958418	96.28	11.871	0.000773758	4100302	23430	45802	L3h1b2	NA	0
cab307	Cabinda	CAB	Kikongo	Kongo	Cabinda	310447132	94.6	13.2382	3.87864e-05	4098812	23522	48256	L1c2b2	NA	0
cab31	Cabinda	CAB	Mixed	n/a	Cabinda	352490884	79.73	12.7857	0.0001358	4088326	23261	47656	L3d1a1a	NA	0
cab32	Cabinda	CAB	Mixed	n/a	Luanda	291873704	73.26	9.60287	0.00119791	4099987	23397	47810	L1c3a1b	NA	0
cab33	Cabinda	CAB	Kikongo	Kongo	Cabinda	289674959	92.44	11.5602	9.04707e-05	4106530	44398	4418	L3f1b1a	E1b1a1a1d1a2	0
cab34	Cabinda	CAB	Kikongo	Kongo	Zaire	294038641	75.33	9.67699	0.000961418	4088895	22546	48732	L1c1d1	NA	0
cab35	Cabinda	CAB	Kikongo	Kongo	Cabinda	320904360	83.26	11.9773	0.000373412	4094656	23294	47100	L2a1a2	NA	0
cab36	Cabinda	CAB	Kikongo	Kongo	Cabinda	334818976	77.77	11.7057	0.000257831	4096061	44845	4477	L1c2b1b	E1b1a1a1c1a1c1	0
cab37	Cabinda	CAB	Kikongo	Kongo	Cabinda	294549585	98	13.0641	4.63123e-05	4109531	23223	43827	L1c1a1a1	NA	0
cab38	Cabinda	CAB	Mixed	n/a	Cabinda	322016128	91.25	13.6212	0.000243284	3894320	45040	4745	NA	E1b1b1b1a1	49.13
cab39	Cabinda	CAB	Kikongo	Kongo	Cabinda	300391397	78.84	10.6093	0.000531713	4103625	22480	48674	L0a2a1b	NA	0
cab4	Cabinda	CAB	Kikongo	Kongo	Cabinda	333533954	92.76	14.5418	3.98537e-05	4104016	44065	4506	L2a1f	E1b1a1a1c1a1c	0
cab40	Cabinda	CAB	Kikongo	Kongo	Cabinda	319156200	94.09	13.3621	0.000160284	4092289	25716	44260	L1c2b1a'b	NA	0
cab41	Cabinda	CAB	Kikongo	Kongo	Cabinda	282489635	94.12	10.727	0.00115204	4104059	43226	4731	L0a1b2	E1b1a1a1d1	0
cab42	Cabinda	CAB	Kikongo	Kongo	Cabinda	298350853	82.82	10.3428	0.000112191	4096032	23785	48411	L1c1a2c	NA	0
cab43	Cabinda	CAB	Kikongo	Kongo	Cabinda	346887951	89.99	12.8547	7.23922e-05	4094648	45046	4481	L3e1a2	E1b1a1a1c1a1c	0
cab45	Cabinda	CAB	Kikongo	Kongo	Cabinda	287158115	94.68	11.3044	2.86023e-05	4077136	42061	4616	L2a1g	E1b1a1a1d1b	0
cab46	Cabinda	CAB	Kikongo	Kongo	Cabinda	265919812	96.26	11.0322	0.00139961	4113181	23994	47629	L3f1b4a	NA	0
cab47	Cabinda	CAB	Kikongo	Kongo	Cabinda	312217178	91	12.2319	0.000192185	4091317	45220	4627	L3d1d	B2a1a	0
cab48	Cabinda	CAB	Kikongo	Kongo	Cabinda	437825834	74.68	14.1645	0.000225278	4097069	44487	4464	L3e3b1	E1b1a1a1c1a1c1a	0
cab49	Cabinda	CAB	Kikongo	Kongo	Cabinda	326322116	82.21	12.5387	2.75666e-05	4108177	43560	4666	L3e1	E1b1a1a1c1a1c1a	0
cab5	Cabinda	CAB	Kikongo	Kongo	DRC	307350722	90.32	12.5327	2.16426e-05	4085539	27100	41955	L1c2b2	NA	0
cab50	Cabinda	CAB	Kimbundu	Kimbundu	Luanda	356216292	67.19	11.1384	0.000403316	4106388	22086	47826	L3e2b1a2	NA	0.77
cab51	Cabinda	CAB	Umbundu	Ovimbundu	Namibe	340843271	79.09	12.552	0.000110561	4101720	22484	50015	L2c2b1b	NA	0
cab53	Cabinda	CAB	Kikongo	Kongo	Zaire	317391495	94.21	13.6939	2.62728e-08	4093910	44020	4370	L1c1a2	E1b1a1a1c1a1c	0
cab54	Cabinda	CAB	Kikongo	Kongo	Uige	304608626	95.43	13.6153	6.19667e-05	4087542	45802	4677	L0a1b1a1	E1b1a1a1c1a1c	0
cab55	Cabinda	CAB	Kikongo	Kongo	Cabinda	309205748	93.66	13.7315	4.5088e-05	4101259	44361	4686	L1b1a3	B2a1a	0
cab56	Cabinda	CAB	Kikongo	Kongo	Zaire	295493352	87.05	11.9481	0.000111798	4083636	45391	4279	L1c2b1b	E1b1a1a1d1b	0
cab57	Cabinda	CAB	Kikongo	Kongo	Cabinda	294785989	83.54	11.3112	0.000563063	4099937	44798	4084	L3d1b3a	E1b1a1a1c1a1c1a	0
cab58	Cabinda	CAB	Kikongo	Kongo	Cabinda	285808648	95.01	12.4445	7.41524e-05	4106618	23362	48225	L3b1a+152	NA	0
cab59	Cabinda	CAB	Kikongo	Kongo	Cabinda	294673146	96.8	13.1259	0.000160846	4096262	23026	47630	L3e3b2	NA	0
cab6	Cabinda	CAB	Kikongo	Kongo	Cabinda	323865689	90.18	13.7368	0.000298826	4108820	45092	4392	L2a1a2a1a	E1b1a1a1d1a2	0
cab60	Cabinda	CAB	Kikongo	Kongo	Cabinda	290336595	81.83	10.8081	0.000266564	4099745	22896	48193	L3f1b4a	NA	0
cab61	Cabinda	CAB	Kikongo	Kongo	Cabinda	315714859	95.76	13.7955	1.97783e-08	4085951	24849	43265	L1c1a2	NA	0
cab62	Cabinda	CAB	Kikongo	Kongo	Cabinda	315980345	89.08	12.9927	0.000244326	4094320	23387	50038	L1c1a2	NA	0
cab63	Cabinda	CAB	Kikongo	Kongo	Cabinda	296010640	90.19	12.2615	8.57e-05	4090530	24205	45230	L1c4a	NA	0
cab64	Cabinda	CAB	Kikongo	Kongo	Cabinda	308910223	91.7	13.0594	7.37675e-05	4092824	23955	49568	L3b1a+152	NA	0
cab65	Cabinda	CAB	Mixed	n/a	Cabinda	348766812	95.92	15.3531	5.83322e-05	4008625	22419	47047	L0a1+16293	NA	22.62
cab66	Cabinda	CAB	Umbundu	Ovimbundu	Moxico	332094368	92.75	14.4551	3.57563e-05	4091686	45224	4654	L3b1a8	E1b1a1a1d1	0
cab67	Cabinda	CAB	Kimbundu	Kimbundu	Cuanza Sul	292709984	95.37	12.7086	6.75546e-05	4106009	24395	45990	L2a1c1	NA	0
cab68	Cabinda	CAB	Kikongo	Kongo	Cabinda	286451511	95.04	12.7901	2.48532e-05	4094004	43632	4676	L1c3a	E1b1a1a1c1a1c	0
cab69	Cabinda	CAB	Kikongo	Kongo	Cabinda	290633023	84.38	11.1445	1.22048e-08	4084901	21272	48099	L0a1b1	NA	0
cab7	Cabinda	CAB	Kikongo	Kongo	Cabinda	338822485	70.72	10.9055	0.000482317	4087637	44793	4447	L1c2b1a'b	E1b1a1a1c1a1	0
cab70	Cabinda	CAB	Mixed	n/a	Luanda	296928356	90.07	12.3208	5.58484e-05	4093280	25529	43992	L2a1f	NA	0
cab71	Cabinda	CAB	Kikongo	Kongo	Cabinda	308964135	75.83	10.7071	0.00018035	4098014	43814	4342	L3d3a1	E1b1a1a1c1a1c1a	0
cab72	Cabinda	CAB	Mixed	n/a	Cabinda	325753717	86.94	13.0423	0.000267713	3895144	15192	46317	NA	NA	49.38
cab73	Cabinda	CAB	Kikongo	Kongo	Zaire	286167728	95.45	11.7769	5.07461e-05	4111960	44217	4455	L1c1a1a	E1b1a1a1c1a1	0
cab74	Cabinda	CAB	Kikongo	Kongo	Cabinda	316068461	93.16	13.4227	0.000242754	4085218	45809	4466	L2a1c4a1	E1b1a1a1c1a1c	0
cab75	Cabinda	CAB	Kikongo	Kongo	Cabinda	313694159	94.86	13.6691	0.000260256	4103767	25632	43766	L2b1a3	NA	0
cab76	Cabinda	CAB	Mixed	n/a	Cabinda	299543288	83.48	11.5383	5.37613e-05	4111937	44863	4532	L3e1a2	E1b1a1a1c1a1	0
cab77	Cabinda	CAB	Kikongo	Kongo	Cabinda	291176972	92.75	12.2425	6.03712e-10	4083089	45201	4505	L1c1a2	E1b1a1a1d1a2	0
cab78	Cabinda	CAB	Kikongo	Kongo	Cabinda	324818641	94.81	14.1576	0.000241999	4077076	24088	46938	L3e2a1b1	NA	0
cab79	Cabinda	CAB	Kikongo	Kongo	Zaire	310135197	86.6	12.2201	0.000381073	4099467	44026	4778	L3b1a+152	E1b1a1a1d1a2	0
cab8	Cabinda	CAB	Kikongo	Kongo	Cabinda	298716376	78.36	10.7954	0.000938264	4094179	43062	4290	L1c2b1b1	E1b1a1a1c1a1c1a	0
cab80	Cabinda	CAB	Kikongo	Kongo	Cabinda	305063998	69.46	9.4117	0.00235609	4091444	22144	48519	L3e3b2	NA	0
cab81	Cabinda	CAB	Kikongo	Kongo	Cabinda	306513252	70.2	9.69413	0.00211188	4106207	43263	4778	L1c1d1	E1b1a1a1c1a1c1	0
cab82	Cabinda	CAB	Kikongo	Kongo	Cabinda	311367024	96.11	14.0081	0.000115423	4109528	43817	4359	L2d1a	E1b1a1a1c1a1c	0
cab83	Cabinda	CAB	Kikongo	Kongo	Cabinda	310975697	84.23	11.9162	0.000393685	4091151	22929	49134	L1c3a1b	NA	0
cab84	Cabinda	CAB	Kikongo	Kongo	Zaire	297073646	89.29	12.4418	0.000288617	4098052	43916	4595	L4b2b1	E1b1a1a1d1a	0
cab85	Cabinda	CAB	Kikongo	Kongo	Luanda	298363594	96.51	13.2451	2.40752e-05	4076373	23608	47214	L1b1a10	NA	0
cab86	Cabinda	CAB	Mixed	n/a	Cabinda	333558222	97.79	14.9615	2.63973e-05	4094640	21674	49978	L3e3b2	NA	0
cab87	Cabinda	CAB	Kikongo	Kongo	Cabinda	337509986	68.5	10.4374	0.000960752	4107074	21841	50384	L2a1a3c	NA	0
cab88	Cabinda	CAB	Kimbundu	Kimbundu	Luanda	336971818	81.4	12.71	0.000527002	4115155	22159	48877	L3e3b2	NA	0
cab89	Cabinda	CAB	Kikongo	Kongo	Cabinda	381058701	87.03	14.7687	2.24447e-08	4102444	23302	50866	L2a1f1	NA	0
cab9	Cabinda	CAB	Kikongo	Kongo	Cabinda	290959463	92.77	11.7246	0.000528404	4103057	22870	49028	L2a1g	NA	0
cab90	Cabinda	CAB	Kikongo	Kongo	Cabinda	316362418	71.14	9.89146	6.99066e-05	4095683	24906	43684	L1c1b	NA	0
cab92	Cabinda	CAB	Kikongo	Kongo	Cabinda	392791570	81.78	14.8113	5.038e-06	4107386	23772	49522	L2a1f	NA	0
cab93	Cabinda	CAB	Kikongo	Kongo	Cabinda	289492364	91.84	12.2567	2.261e-05	4091197	44419	4504	L1c2a1	E1b1a1a1d1	0
cab94	Cabinda	CAB	Kikongo	Kongo	Cabinda	388393972	94.56	17.0332	3.20271e-09	4061927	42377	4733	L3e1a2	E1b1a1a1d1	0
cab95	Cabinda	CAB	Kikongo	Kongo	Cabinda	351794179	95.37	15.6268	3.70991e-08	4115459	44131	4152	L3e1b2	E2b1a1	0
cab96	Cabinda	CAB	Kikongo	Kongo	Cabinda	502184019	95.14	20.2615	2.02415e-06	4084915	43449	4649	L2b1a3	I2a1a1a1a	10.22
cab97	Cabinda	CAB	Kikongo	Kongo	Cabinda	292789250	95.21	11.6528	0.00228322	4097931	23772	47919	L0a1b2	NA	0
cab98	Cabinda	CAB	Kikongo	Kongo	Cabinda	301133418	82.09	10.2558	0.00375688	4089156	22813	50231	L2a1a2a1a	NA	0.56
cab99	Cabinda	CAB	Mixed	n/a	Cabinda	283752070	91.45	11.1368	0.000810357	4080597	21762	49534	L3e1b2	NA	0
moz105	Maputo	MOZ	Sena	Sena	Sofala	276974745	98.39	12.1779	2.75917e-09	4059016	21806	48778	L2a1d2	NA	6.46
moz111	Maputo	MOZ	Tswa-Ronga	Tsonga	Maputo	289800658	88.05	11.6366	4.87049e-09	4016349	43328	4425	L3d1a1a1	B2a1a	20.21
moz118	Maputo	MOZ	Tswa-Ronga	Tsonga	Inhambane	356701849	95.77	15.4497	7.90854e-09	4075735	43357	4477	L2a1f	E1b1a1a1c1a1c	0
moz119	Maputo	MOZ	Tswa-Ronga	Tsonga	Maputo	329919408	95.29	9.91239	5.6828e-09	4106847	43461	4296	L2a1a2	E1b1a1a1c1a1c1	0.29
moz126	Maputo	MOZ	Chopi	Chopi	Maputo	369969594	92.34	15.3034	3.41453e-09	4069079	45584	4468	L3e1d1	B2a1a	0
moz128	Maputo	MOZ	Makua	Makua	Zambezia	366840593	96.14	15.9075	5.31288e-09	4093016	44751	3937	L3d1a1a	E1b1a1a1d1c	0.61
moz13	Maputo	MOZ	Tswa-Ronga	Tsonga	Maputo	264190201	89.2	10.4151	3.18102e-09	4076437	44586	4592	L2a1f	B2a1a	0
moz130	Maputo	MOZ	Tswa-Ronga	Tsonga	Gaza	337265138	90.03	13.8371	1.15493e-08	4095252	44937	4580	L2a1b1a	E1b1a1a1d1	0
moz146	Maputo	MOZ	Chopi	Chopi	Inhambane	268509141	94.4	11.2858	7.76416e-09	4071181	23253	48502	L3e1e1	NA	0
moz153	Maputo	MOZ	Makua	Makua	Maputo	272218240	95.1	11.6207	5.03096e-09	4062812	44508	4533	L1c1b	E1b1a1a1d1	0
moz154	Maputo	MOZ	Chopi	Chopi	Inhambane	277414781	96.58	11.7046	6.53718e-09	4072173	22998	47904	L0a1b1a1	NA	0
moz159	Maputo	MOZ	Chopi	Chopi	Inhambane	263362850	93.27	10.8194	7.71885e-09	4063133	23761	44494	L2a1b1a	NA	2.89
moz16	Maputo	MOZ	Tswa-Ronga	Tsonga	Maputo	263876695	94.92	11.205	2.78299e-09	4074229	44490	4687	L0d2c1	E1b1a1a1a	0
moz160	Maputo	MOZ	Chopi	Chopi	Maputo	279846150	95.29	11.9664	3.38522e-09	4075913	23793	46995	L2c2b1b	NA	0
moz161	Maputo	MOZ	Chopi	Chopi	Inhambane	288893434	97.27	12.586	4.1471e-08	4054710	43938	4444	L3e1a3a	E1b1a1a1c1a1c	0.61
moz162	Maputo	MOZ	Tswa-Ronga	Tsonga	Inhambane	284320170	93.22	11.4876	1.92303e-08	4095056	23327	46163	L2a5	NA	0
moz164	Maputo	MOZ	Chopi	Chopi	Maputo	268147298	89.72	10.6674	1.30647e-08	4089101	23890	46457	L2a1b1a	NA	0
moz169	Maputo	MOZ	Makua	Makua	Nampula	280451499	95.54	12.1149	5.34566e-08	4094466	44487	4442	L0a2a2a	E1b1a1a1c1a1c1	0
moz171	Maputo	MOZ	Makua	Makua	Maputo	284815609	94.53	11.8404	3.21002e-09	4087947	24455	47289	L3e3a	NA	0
moz172	Maputo	MOZ	Makua	Makua	Cabo Delgado	281763671	93.43	11.6945	1.58755e-08	4091676	43382	4296	L3b1a11	E2b1a1	0.74
moz173	Maputo	MOZ	Tswa-Ronga	Tsonga	Inhambane	290916586	93.98	12.193	1.37968e-08	4061825	42465	4315	L0a1b1a1	E1b1a1a1d1	0
moz180	Maputo	MOZ	Tswa-Ronga	Tsonga	Maputo	302353931	94.96	12.6512	9.57842e-10	4083134	22889	46140	L3d1a1a1	NA	0
moz183	Maputo	MOZ	Makua	Makua	Nampula	268624725	93.05	10.8559	1.34927e-09	4087343	43725	4635	L0a1e	E1b1a1a1c1a1c	0
moz19	Maputo	MOZ	Makua	Makua	Maputo	264475282	89.71	10.1157	3.85902e-09	4067089	25015	45985	L0a1b1a1	NA	0
moz195	Maputo	MOZ	Makua	Makua	Zambezia	271601945	93.89	11.504	1.36868e-08	4087254	43173	4191	L1b2a	E1b1a1a1c1a1c	1.1
moz30	Maputo	MOZ	Sena	Sena	Maputo	315477892	96.45	13.1803	2.73779e-09	4087830	25594	42351	L0a2a2a	NA	0.18
moz31	Maputo	MOZ	Makua	Makua	Zambezia	261099252	90.57	10.136	1.32034e-09	4088751	43679	4410	L0a2a2a	E1b1a1a1d1	0
moz32	Maputo	MOZ	Tswa-Ronga	Tsonga	Maputo	316038958	94.52	13.2062	8.11985e-09	4084254	44373	4470	L2a1b1a	E1b1b1a1b2	0
moz33	Maputo	MOZ	Shona	Shona	Manica	303863257	87.81	11.8207	2.59673e-09	4096871	22061	47154	L3e1d1	NA	0
moz47	Maputo	MOZ	Tswa-Ronga	Tsonga	Sofala	309935811	95.28	13.3638	1.19031e-09	4098009	44024	4081	L2a1b1a	B2a1a	0
moz48	Maputo	MOZ	Chopi	Chopi	Maputo	293449525	95.88	12.6814	6.04001e-09	4058836	44078	4566	L2a1b1a	E1b1a1a1c1a1	6.26
moz49	Maputo	MOZ	Sena	Sena	Sofala	326301136	85.15	12.659	4.09916e-09	4086503	43226	4578	L0a2a1a2	E1b1a1a1d1a1	0.01
moz50	Maputo	MOZ	Mixed	n/a	Maputo	307179022	98.07	13.9284	3.69819e-08	4080571	44465	4425	L3b1a11	E1b1a1a1d1a1	0
moz51	Maputo	MOZ	Makua	Makua	Nampula	359057472	93.58	15.2826	6.56596e-09	4118898	44097	4582	L0a2a2a	E1b1a1a1d1a	0.16
moz52	Maputo	MOZ	Tswa-Ronga	Tsonga	Maputo	359217801	91.61	14.6815	1.47166e-06	4077906	23296	46048	L2a1a2	NA	0
moz56	Maputo	MOZ	Chopi	Chopi	Inhambane	305082122	96.91	12.9572	5.7009e-09	4087726	24673	46017	L0a2a2a	NA	0
moz57	Maputo	MOZ	Makua	Makua	Zambezia	284857407	94.97	12.0069	1.46179e-08	4097996	24584	44946	L0a2a2a	NA	1.14
moz58	Maputo	MOZ	Tswa-Ronga	Tsonga	Maputo	273333242	94.64	11.5875	2.65888e-08	4075779	25320	42731	L2a1b1a	NA	0
moz59	Maputo	MOZ	Tswa-Ronga	Tsonga	Maputo	258591288	94.79	10.5989	3.23015e-09	4093260	46599	4297	L3d1a1a	E1b1a1a1d1	0
moz60	Maputo	MOZ	Chopi	Chopi	Inhambane	284860006	97.94	12.1573	1.11291e-08	4090599	23980	45885	L0a2a2a	NA	0
moz61	Maputo	MOZ	Tswa-Ronga	Tsonga	Maputo	295567392	94.25	12.3309	2.74269e-09	4098393	23384	48024	L2a1b1a	NA	0
moz68	Maputo	MOZ	Chopi	Chopi	Inhambane	301601879	93.36	12.6793	8.52501e-10	4034318	21955	46956	L1c2a1a	NA	13.64
moz78	Maputo	MOZ	Tswa-Ronga	Tsonga	Maputo	273101316	93.88	11.6652	1.40202e-09	4093405	46452	4398	L2a1d	E1b1a1a1a	0
moz81	Maputo	MOZ	Tswa-Ronga	Tsonga	Maputo	312529012	96.85	13.8061	1.048e-08	4094568	42452	4520	L3d1a1a1	E1b1a1a1c1a1c	0
moz82	Maputo	MOZ	Tswa-Ronga	Tsonga	Maputo	277162695	96.52	12.0691	4.51205e-09	4083637	44716	4431	L3e1b2	B2a1a	0
moz84	Maputo	MOZ	Makua	Makua	Zambezia	267183126	96.87	11.6387	2.24113e-09	4083077	22299	46029	L0a1b2a	NA	0.45
moz87	Maputo	MOZ	Makua	Makua	Nampula	306869022	96.54	13.6022	2.50765e-09	4092063	43007	4533	L3e1a1a	E1b1a1a1d1a1	0.03
moz96	Maputo	MOZ	Tswa-Ronga	Tsonga	Inhambane	264909062	90.57	10.8786	7.21115e-09	4066767	41611	4381	L2a1b1a	E2b1a1	7.61
moz97	Maputo	MOZ	Chopi	Chopi	Maputo	273721258	92.54	11.369	4.41305e-09	4081726	22222	47730	L2a1b1a	NA	0

## Sheet: WGS Dataset (SD2)
Supplementary Data 2
Table containing WGS populations from the 1000G. AGVP, H3AB, SGDP, and high-coverage ancient African genomes datasets merged with newly sequenced Angolans and Mozambicans for analyses performed in Results 2 in the main text or utilised to identify EU ancestry among CAB and MOZ (see Supplementary Table 1, EUROPEAN ancestry ADMIXTURE (%))
Dataset ID	Population ID	Country of Origin	Region	Included in main text WGS dataset?	Included in dataset used to detect EU ancestry?	Niger Congo	Reference	URLs
AGVP	Zulu	South Africa	Africa	YES	YES	YES	Gurdasani et al. 2015	https://www.sanger.ac.uk/collaboration/african-genome-variation-project/
AGVP	Baganda	Uganda	Africa	YES	YES	YES	""	""
AGVP	Gumuz	Ethiopia	Africa	YES	YES	NO	""	""
AGVP	Wolayta	Ethiopia	Africa	YES	YES	NO	""	""
AGVP	Somali	Ethiopia	Africa	YES	YES	NO	""	""
AGVP	Amhara	Ethiopia	Africa	YES	YES	NO	""	""
AGVP	Oromo	Ethiopia	Africa	YES	YES	NO	""	""
1000G	Mandenka (GWD)	The Gambia	Africa	YES	YES	YES	The 1000 Genomes Project Consortium 2015	https://www.internationalgenome.org/
1000G	Mende (MSL)	Sierra Leone	Africa	YES	YES	YES	""	""
1000G	Yoruba (YRI)	Nigeria	Africa	YES	YES	YES	""	""
1000G	Esan (ESN)	Nigeria	Africa	YES	YES	YES	""	""
1000G	Luhya (LWK)	Kenya	Africa	YES	YES	YES	""	""
1000G	African Americans (ASW)	United States	Africa	NO	YES	NO	""	""
1000G	African-Carribeans (ACB)	Barbados	Africa	NO	YES	NO	""	""
1000G	Toscani (TSI)	Italy	Europe	NO	YES	NO	""	""
1000G	Finnish (FIN)	Finland	Europe	NO	YES	NO	""	""
1000G	British (GBR)	United Kingdom	Europe	NO	YES	NO	""	""
1000G	CEPH/Utah Residents (CEU)	United States	Europe	NO	YES	NO	""	""
1000G	Iberian (IBS)	Spain	Europe	NO	YES	NO	""	""
1000G	Han Beijing (CHB)	China	East Asia	NO	YES	NO	""	""
1000G	Southern Han (CHS)	China	East Asia	NO	YES	NO	""	""
1000G	Dai (CDX)	China	East Asia	NO	YES	NO	""	""
1000G	Kihn (KHV)	Vietnam	East Asia	NO	YES	NO	""	""
1000G	Japanese (JPT)	Japan	East Asia	NO	YES	NO	""	""
1000G	Mexican (MXL)	United States	America	NO	YES	NO	""	""
1000G	Puerto Rican (PUR)	Puerto Rico	America	NO	YES	NO	""	""
1000G	Colombians (CLM)	Colombia	America	NO	YES	NO	""	""
1000G	Peruvians (PEL)	Peru	America	NO	YES	NO	""	""
1000G	Gujarati (GIH)	United States	South Asia	NO	YES	NO	""	""
1000G	Punjabi (PJL)	Pakistan	South Asia	NO	YES	NO	""	""
1000G	Bengali (BEB)	Bangladesh	South Asia	NO	YES	NO	""	""
1000G	Tamil (STU)	United Kingdom	South Asia	NO	YES	NO	""	""
1000G	Telugu (ITU)	United Kingdom	South Asia	NO	NO	NO	""	""
H3A	People from Mali (MAL)	Mali	Africa	YES	NO	YES	Choudhury et al. 2020	https://h3africa.org/index.php/h3africa-data-archive/
H3A	Gur (WGR)	Burkina Faso	Africa	YES	NO	YES	""	""
H3A	Fon (FNB)	Benin	Africa	YES	NO	YES	""	""
H3A	Berom (BRN)	Nigeria	Africa	YES	NO	YES	""	""
H3A	Bantu and Bantoid speakers from Cameroon (CAM)	Cameroon	Africa	YES	NO	YES	""	""
H3A	Chikund/Soli, Bemba, Tumbuka from Zambia (BSZ)	Zambia	Africa	YES	NO	YES	""	""
H3A	Bantu speakers from Botswana (BOT)	Botswana	Africa	YES	NO	YES	""	""
Study	Kikongo (CAB)	Angola	Africa	YES	YES	YES	This study	na
Study	Ovimbundu (CAB)	Angola	Africa	YES	YES	YES	""	""
Study	Kimbundu (CAB)	Angola	Africa	YES	YES	YES	""	""
Study	Ovambo (CAB)	Angola	Africa	YES	YES	YES	""	""
Study	Baluba (CAB)	Angola	Africa	YES	YES	YES	""	""
Study	Chokwe (CAB)	Angola	Africa	YES	YES	YES	""	""
Study	Lingala (CAB)	Angola	Africa	YES	YES	YES	""	""
Study	Lunda (CAB)	Angola	Africa	YES	YES	YES	""	""
Study	Mixed (Angola) (CAB)	Angola	Africa	NO	YES	YES	""	""
Study	Santomense (CAB)	São Tomé and Príncipe	Africa	NO	YES	NO	""	""
Study	Crioulo (CAB)	Cape Verde	Africa	NO	YES	NO	""	""
Study	Tswa-Ronga (MOZ)	Mozambique	Africa	YES	YES	YES	""	""
Study	Chopi (MOZ)	Mozambique	Africa	YES	YES	YES	""	""
Study	Makua-Lomwe (MOZ)	Mozambique	Africa	YES	YES	YES	""	""
Study	Sena (MOZ)	Mozambique	Africa	YES	YES	YES	""	""
Study	Shona (MOZ)	Mozambique	Africa	NO	YES	YES	""	""
Study	Mixed (Mozambique) (MOZ)	Mozambique	Africa	YES	YES	YES	""	""
Shum Laka	Rainforest	Cameroon	Africa	YES	NO	NO	Lipson et al. 2020	na
Ballito Bay A	Khoe/San	South Africa	Africa	YES	NO	NO	Schlebusch et al. 2017	na
Mota	Mota	Ethiopia	Africa	YES	NO	NO	Llorente et al. 2015	na
SGDP	Dinka	Sudan	Africa	YES	NO	NO	Mallick et al. 2016	https://www.simonsfoundation.org/simons-genome-diversity-project/
SGDP	Ju|Hoan North	Namibia	Africa	YES	NO	NO	""	""
SGDP	Khomani	South Africa	Africa	YES	NO	NO	""	""
SGDP	Mbuti	DRC	Africa	YES	NO	NO	""	""
SGDP	Biaka	Central African Republic	Africa	NO	NO	NO	""	""

## Sheet: HOA Dataset (SD3)
Supplementary Data 3
Table containing modern and ancient populations genotyped at sites present on the Human Origins Array (HOA) dataset. SNPs in newly sequenced (This study) CAB and MOZ were recalled specifically at HOA sites as described in Supplementary Note. We excluded individuals with significant proportions (>5%) of European ancestry among CAB and MAP (see Supplementary Data 1) as estimated by ADMIXTURE, such …
(H) Denotes pseudo-haploid populations that were excluded from Chromosome Painting.
Luo is a Nilo-Saharan language but have largely Niger-Congo (B) - Bantu ancestry, Damara is a Khoe/San language but have largely Niger-Congo (B) - Bantu ancestry. Both were excluded as surrogates for the SOURCEFIND analyses to avoid misinterpretation.
Population ID	Super Population Label	Approximate sample ages (years before present)	Reference
Kongo (CAB)	Niger-Congo (B) - Bantu	0	This study
Ovimbundu (CAB)	Niger-Congo (B) - Bantu	0	This study
Kimbundu (CAB)	Niger-Congo (B) - Bantu	0	This study
Luba (CAB)	Niger-Congo (B) - Bantu	0	This study
Chokwe (CAB)	Niger-Congo (B) - Bantu	0	This study
Ngala (CAB)	Niger-Congo (B) - Bantu	0	This study
Lunda (CAB)	Niger-Congo (B) - Bantu	0	This study
Ovambo (CAB)	Niger-Congo (B) - Bantu	0	This study
Tsonga (MOZ)	Niger-Congo (B) - Bantu	0	This study
Chopi (MOZ)	Niger-Congo (B) - Bantu	0	This study
Makua (MOZ)	Niger-Congo (B) - Bantu	0	This study
Sena (MOZ)	Niger-Congo (B) - Bantu	0	This study
Shona (MOZ)	Niger-Congo (B) - Bantu	0	This study
Shum Laka	Rainforest	8000	Lipson et al. 2020
Ballito Bay A	Khoe/San	2000	Schlebusch et al. 2017
Mota	Mota	4500	Llorente et al. 2015
Botswana Xaro 1400BP (H)	Niger-Congo (B) - Bantu	1400	Wang et al. 2020
Botswana Taukome 1100BP (H)	Niger-Congo (B) - Bantu	1100	Wang et al. 2020
Congo Kindoki 240BP (H)	Niger-Congo (B) - Bantu	240	Wang et al. 2020
Uganda Munsa 500BP (H)	Niger-Congo (B) - Bantu	500	Wang et al. 2020
Tanzaia Pemba 700BP (H)	Niger-Congo (B) - Bantu	700	Skoglund et al. 2017
Kenya Deloraine 1000BP (H)	Niger-Congo (B) - Bantu	1000	Prendergast et al. 2019
South Africa 400BP (H)	Niger-Congo (B) - Bantu	400	Schlebusch et al. 2017
Iran_Neolithic (H)	West Eurasia	8000	Lazaridis et al. 2014
Levant_Neolithic (H)	West Eurasia	8000	Lazaridis et al. 2014
South_Africa_1200BP (H)	Khoe/San	1200	Skoglund et al. 2017
Aghem	Niger-Congo (B) - Bantu/Bantoid	0	Lipson et al. 2020
Bafut	Niger-Congo (B) - Bantu/Bantoid	0	Lipson et al. 2020
Mbo	Niger-Congo (B) - Bantu/Bantoid	0	Lipson et al. 2020
Bangwa	Niger-Congo (B) - Bantu/Bantoid	0	Lipson et al. 2020
Bakoko	Niger-Congo (B) - Bantu/Bantoid	0	Lipson et al. 2020
Kgalagadi	Niger-Congo (B) - Bantu	0	Lazaridis et al. 2014
Tswana	Niger-Congo (B) - Bantu/	0	Lazaridis et al. 2014
Himba	Niger-Congo (B) - Bantu	0	Lazaridis et al. 2014
Ovambo	Niger-Congo (B) - Bantu	0	Lazaridis et al. 2014
Damara	Khoe/San / Niger-Congo (B) - Bantu*	0	Lazaridis et al. 2014
Luo	Nilo-Saharan / Niger-Congo (B) - Bantu*	0	Lazaridis et al. 2014
Kikuyu	Niger-Congo (B) - Bantu	0	Lazaridis et al. 2014
BantuKenya	Niger-Congo (B) - Bantu	0	Lazaridis et al. 2014
SA Tswana	Niger-Congo (B) - Bantu	0	Lazaridis et al. 2014
SA Ovambo	Niger-Congo (B) - Bantu	0	Lazaridis et al. 2014
Chewa	Niger-Congo (B) - Bantu	0	Skoglund et al. 2017
Ngoni	Niger-Congo (B) - Bantu	0	Skoglund et al. 2017
Tumbuka	Niger-Congo (B) - Bantu	0	Skoglund et al. 2017
Yao	Niger-Congo (B) - Bantu	0	Skoglund et al. 2017
Masai	Nilo-Saharan	0	Lazaridis et al. 2014
Aka	Rainforest	0	Lazaridis et al. 2014
Gana	Khoe/San	0	Lazaridis et al. 2014
Afar WGA	Afro-Asiatic	0	Lazaridis et al. 2014
Gui	Khoe/San	0	Lazaridis et al. 2014
Haiom	Khoe/San	0	Lazaridis et al. 2014
Hoan	Khoe/San	0	Lazaridis et al. 2014
Khwe	Khoe/San	0	Lazaridis et al. 2014
Khomani	Khoe/San	0	Lazaridis et al. 2014
Taa West	Khoe/San	0	Lazaridis et al. 2014
Taa East	Khoe/San	0	Lazaridis et al. 2014
Tshwa	Khoe/San	0	Lazaridis et al. 2014
Nama	Khoe/San	0	Lazaridis et al. 2014
Xuun	Khoe/San	0	Lazaridis et al. 2014
Kotoko	Afro-Asiatic	0	Lopez et al. 2021
Datog	Nilo-Saharan	0	Lazaridis et al. 2014
Hadza	Hadza	0	Lazaridis et al. 2014
Dinka	Nilo-Saharan	0	Lazaridis et al. 2014
Ethiopian Jew	Afro-Asiatic	0	Lazaridis et al. 2014
Hadza Henn	Hadza	0	Lazaridis et al. 2014
Sandawe	Nilo-Saharan	0	Lazaridis et al. 2014
Ju hoan North	Khoe/San	0	Lazaridis et al. 2014
Ju hoan South	Khoe/San	0	Lazaridis et al. 2014
Mandenka	Niger-Congo (A)	0	Lazaridis et al. 2014
Mbuti	Rainforest	0	Lazaridis et al. 2014
Naro	Khoe/San	0	Lazaridis et al. 2014
Oromo	Afro-Asiatic	0	Lazaridis et al. 2014
Senegal Manjo	Niger-Congo (A)	0	Lopez et al. 2021
Senegal Wollof	Niger-Congo (A)	0	Lopez et al. 2021
Shaigi WGA	West Eurasia	0	Lazaridis et al. 2014
Shua	Khoe/San	0	Lazaridis et al. 2014
Somali	Afro-Asiatic	0	Lazaridis et al. 2014
Taa North	Khoe/San	0	Lazaridis et al. 2014
Yoruba	Niger-Congo (A)	0	Lazaridis et al. 2014
Abkhasian	Central Asia Siberia	0	Lazaridis et al. 2014
Adygei	West Eurasia	0	Lazaridis et al. 2014
Ain Touta WGA	West Eurasia	0	Lazaridis et al. 2014
Albanian	West Eurasia	0	Lazaridis et al. 2014
Aleut	Central Asia Siberia	0	Lazaridis et al. 2014
Algerian	West Eurasia	0	Lazaridis et al. 2014
Algonquin	America	0	Lazaridis et al. 2014
Altaian	Central Asia Siberia	0	Lazaridis et al. 2014
Ami Coriell	Oceania	0	Lazaridis et al. 2014
Armenian	West Eurasia	0	Lazaridis et al. 2014
Armenian WGA	West Eurasia	0	Lazaridis et al. 2014
Ashkenazi Jew	West Eurasia	0	Lazaridis et al. 2014
Assyrian WGA	West Eurasia	0	Lazaridis et al. 2014
Atayal Coriell	East Asia	0	Lazaridis et al. 2014
Australian ECCAC	Oceania	0	Lazaridis et al. 2014
Aymara	America	0	Lazaridis et al. 2014
Baku WGA	West Eurasia	0	Lazaridis et al. 2014
Balkar	Central Asia Siberia	0	Lazaridis et al. 2014
Balochi	South Asia	0	Lazaridis et al. 2014
Basque French	West Eurasia	0	Lazaridis et al. 2014
Basque Spanish	West Eurasia	0	Lazaridis et al. 2014
BedouinA	West Eurasia	0	Lazaridis et al. 2014
BedouinB	West Eurasia	0	Lazaridis et al. 2014
Belarusian	West Eurasia	0	Lazaridis et al. 2014
Bolivian Cochabamba	America	0	Lazaridis et al. 2014
Bolivian Pando	America	0	Lazaridis et al. 2014
Bolivian LaPaz	America	0	Lazaridis et al. 2014
Bougainville	Oceania	0	Lazaridis et al. 2014
Brahui	South Asia	0	Lazaridis et al. 2014
Bulgarian	West Eurasia	0	Lazaridis et al. 2014
Burbur WGA	West Eurasia	0	Lazaridis et al. 2014
Burusho	South Asia	0	Lazaridis et al. 2014
Cabecar	America	0	Lazaridis et al. 2014
Cambodian	East Asia	0	Lazaridis et al. 2014
Chane	America	0	Lazaridis et al. 2014
Chechen	West Eurasia	0	Lazaridis et al. 2014
Chilote	America	0	Lazaridis et al. 2014
Chipewyan	America	0	Lazaridis et al. 2014
Chukchi	Central Asia Siberia	0	Lazaridis et al. 2014
Chukchi Reindeer	Central Asia Siberia	0	Lazaridis et al. 2014
Chukchi Sir	Central Asia Siberia	0	Lazaridis et al. 2014
Chuvash	Central Asia Siberia	0	Lazaridis et al. 2014
Cochin Jew	South Asia	0	Lazaridis et al. 2014
Cree	America	0	Lazaridis et al. 2014
Croatian	West Eurasia	0	Lazaridis et al. 2014
Cypriot	West Eurasia	0	Lazaridis et al. 2014
Czech	West Eurasia	0	Lazaridis et al. 2014
Dai	East Asia	0	Lazaridis et al. 2014
Daur	East Asia	0	Lazaridis et al. 2014
Dolgan	Central Asia Siberia	0	Lazaridis et al. 2014
Druze	West Eurasia	0	Lazaridis et al. 2014
Egyptian Comas	West Eurasia	0	Lazaridis et al. 2014
Egyptian Metspalu	West Eurasia	0	Lazaridis et al. 2014
Eskimo Chaplin	America	0	Lazaridis et al. 2014
Eskimo Naukan	America	0	Lazaridis et al. 2014
Eskimo Sireniki	America	0	Lazaridis et al. 2014
Estonian	West Eurasia	0	Lazaridis et al. 2014
Even	Central Asia Siberia	0	Lazaridis et al. 2014
French	West Eurasia	0	Lazaridis et al. 2014
French South	West Eurasia	0	Lazaridis et al. 2014
Georgian Jew	West Eurasia	0	Lazaridis et al. 2014
Georgian Megrels	West Eurasia	0	Lazaridis et al. 2014
Georgian WGA	West Eurasia	0	Lazaridis et al. 2014
Greek Comas	West Eurasia	0	Lazaridis et al. 2014
Greek Coriell	West Eurasia	0	Lazaridis et al. 2014
Greek WGA	West Eurasia	0	Lazaridis et al. 2014
Guarani	America	0	Lazaridis et al. 2014
Han	East Asia	0	Lazaridis et al. 2014
Han NChina	East Asia	0	Lazaridis et al. 2014
Hazara	South Asia	0	Lazaridis et al. 2014
Hezhen	East Asia	0	Lazaridis et al. 2014
Hungarian Coriell	West Eurasia	0	Lazaridis et al. 2014
Hungarian Metspalu	West Eurasia	0	Lazaridis et al. 2014
Icelandic	West Eurasia	0	Lazaridis et al. 2014
Inga	America	0	Lazaridis et al. 2014
Iranian	West Eurasia	0	Lazaridis et al. 2014
Iranian Jew	West Eurasia	0	Lazaridis et al. 2014
Iraqi Jew	West Eurasia	0	Lazaridis et al. 2014
Italian Bergamo	West Eurasia	0	Lazaridis et al. 2014
Italian EastSicilian	West Eurasia	0	Lazaridis et al. 2014
Italian South	West Eurasia	0	Lazaridis et al. 2014
Italian Tuscan	West Eurasia	0	Lazaridis et al. 2014
Italian WestSicilian	West Eurasia	0	Lazaridis et al. 2014
Itelmen	Central Asia Siberia	0	Lazaridis et al. 2014
Japanese	East Asia	0	Lazaridis et al. 2014
Jordanian	West Eurasia	0	Lazaridis et al. 2014
Kalash	South Asia	0	Lazaridis et al. 2014
Kalmyk	Central Asia Siberia	0	Lazaridis et al. 2014
Kaqchikel	America	0	Lazaridis et al. 2014
Karitiana	America	0	Lazaridis et al. 2014
Kharia	South Asia	0	Lazaridis et al. 2014
Korean	East Asia	0	Lazaridis et al. 2014
Koryak	Central Asia Siberia	0	Lazaridis et al. 2014
Kumyk	Central Asia Siberia	0	Lazaridis et al. 2014
Kurd WGA	West Eurasia	0	Lazaridis et al. 2014
Kusunda	East Asia	0	Lazaridis et al. 2014
Kyrgyz	Central Asia Siberia	0	Lazaridis et al. 2014
Lahu	East Asia	0	Lazaridis et al. 2014
Lebanese	West Eurasia	0	Lazaridis et al. 2014
Lezgin	Central Asia Siberia	0	Lazaridis et al. 2014
Libyan Jew	West Eurasia	0	Lazaridis et al. 2014
Lithuanian	West Eurasia	0	Lazaridis et al. 2014
Lodhi	South Asia	0	Lazaridis et al. 2014
Makrani	South Asia	0	Lazaridis et al. 2014
Mala	South Asia	0	Lazaridis et al. 2014
Maltese	West Eurasia	0	Lazaridis et al. 2014
Mansi	Central Asia Siberia	0	Lazaridis et al. 2014
Mayan	America	0	Lazaridis et al. 2014
Miao	East Asia	0	Lazaridis et al. 2014
Mixe	America	0	Lazaridis et al. 2014
Mixtec	America	0	Lazaridis et al. 2014
Mongola	East Asia	0	Lazaridis et al. 2014
Mordovian	West Eurasia	0	Lazaridis et al. 2014
Moroccan Jew	West Eurasia	0	Lazaridis et al. 2014
Morocco Berber	West Eurasia	0	Lazaridis et al. 2014
Mozabite	West Eurasia	0	Lazaridis et al. 2014
Naxi	East Asia	0	Lazaridis et al. 2014
Nganasan	Central Asia Siberia	0	Lazaridis et al. 2014
Nogai	Central Asia Siberia	0	Lazaridis et al. 2014
North Ossetian	West Eurasia	0	Lazaridis et al. 2014
Norwegian	West Eurasia	0	Lazaridis et al. 2014
Ojibwa	America	0	Lazaridis et al. 2014
Onge	Oceania	0	Lazaridis et al. 2014
Orcadian	West Eurasia	0	Lazaridis et al. 2014
Oroqen	East Asia	0	Lazaridis et al. 2014
Palestinian	West Eurasia	0	Lazaridis et al. 2014
Papuan	Oceania	0	Lazaridis et al. 2014
Pathan	West Eurasia	0	Lazaridis et al. 2014
Piapoco	America	0	Lazaridis et al. 2014
Pima	America	0	Lazaridis et al. 2014
Quechua Coriell	America	0	Lazaridis et al. 2014
Quechua RuizLinares	America	0	Lazaridis et al. 2014
Russian	West Eurasia	0	Lazaridis et al. 2014
Saami WGA	West Eurasia	0	Lazaridis et al. 2014
Saharawi	West Eurasia	0	Lazaridis et al. 2014
Sardinian	West Eurasia	0	Lazaridis et al. 2014
Saudi	West Eurasia	0	Lazaridis et al. 2014
Selkup	Central Asia Siberia	0	Lazaridis et al. 2014
She	East Asia	0	Lazaridis et al. 2014
Sindhi	South Asia	0	Lazaridis et al. 2014
Surui	America	0	Lazaridis et al. 2014
Syrian	West Eurasia	0	Lazaridis et al. 2014
Tajik Pomiri	West Eurasia	0	Lazaridis et al. 2014
Thai	East Asia	0	Lazaridis et al. 2014
Ticuna	America	0	Lazaridis et al. 2014
Tiwari	South Asia	0	Lazaridis et al. 2014
Tlingit	America	0	Lazaridis et al. 2014
Tu	East Asia	0	Lazaridis et al. 2014
Tubalar	Central Asia Siberia	0	Lazaridis et al. 2014
Tujia	East Asia	0	Lazaridis et al. 2014
Tunisian	West Eurasia	0	Lazaridis et al. 2014
Tunisian Jew	West Eurasia	0	Lazaridis et al. 2014
Turkish	West Eurasia	0	Lazaridis et al. 2014
Turkish Adana	West Eurasia	0	Lazaridis et al. 2014
Turkish Aydin	West Eurasia	0	Lazaridis et al. 2014
Turkish Balikesir	West Eurasia	0	Lazaridis et al. 2014
Turkish Istanbul	West Eurasia	0	Lazaridis et al. 2014
Turkish Jew	West Eurasia	0	Lazaridis et al. 2014
Turkish Kayseri	West Eurasia	0	Lazaridis et al. 2014
Turkish Trabzon	West Eurasia	0	Lazaridis et al. 2014
Turkmen	Central Asia Siberia	0	Lazaridis et al. 2014
Tuvinian	Central Asia Siberia	0	Lazaridis et al. 2014
Ukrainian East	West Eurasia	0	Lazaridis et al. 2014
Ukrainian West	West Eurasia	0	Lazaridis et al. 2014
Ulchi	Central Asia Siberia	0	Lazaridis et al. 2014
Uygur	Central Asia Siberia	0	Lazaridis et al. 2014
Uzbek	Central Asia Siberia	0	Lazaridis et al. 2014
Uzbek WGA	Central Asia Siberia	0	Lazaridis et al. 2014
Vishwabrahmin	South Asia	0	Lazaridis et al. 2014
Wayuu	America	0	Lazaridis et al. 2014
Xibo	East Asia	0	Lazaridis et al. 2014
Yakut	Central Asia Siberia	0	Lazaridis et al. 2014
Yemen	West Eurasia	0	Lazaridis et al. 2014
Yemenite Jew	West Eurasia	0	Lazaridis et al. 2014
Yi	East Asia	0	Lazaridis et al. 2014
Yukagir Forest	Central Asia Siberia	0	Lazaridis et al. 2014
Yukagir Tundra	Central Asia Siberia	0	Lazaridis et al. 2014
Zapotec	America	0	Lazaridis et al. 2014
Lemande	Niger-Congo (B) - Bantu	0	Mallick et al. 2016
Aari	Afro-Asiatic	0	Fan et al. 2019
Agaw	Afro-Asiatic	0	Fan et al. 2019
Amhara	Afro-Asiatic	0	Fan et al. 2019
Baka	Rainforest	0	Fan et al. 2019
Bakola	Rainforest	0	Fan et al. 2019
Bedzan	Rainforest	0	Fan et al. 2019
Bulala	Nilo-Saharan	0	Fan et al. 2019
Elmolo	Afro-Asiatic	0	Fan et al. 2019
Fulani	Afro-Asiatic	0	Fan et al. 2019
Iraqw	Afro-Asiatic	0	Fan et al. 2019
Kaba	Nilo-Saharan	0	Fan et al. 2019
Kikuyu	Niger-Congo (B) - Bantu	0	Fan et al. 2019
Laka	Nilo-Saharan	0	Fan et al. 2019
Mada	Niger-Congo (B) - Bantu	0	Fan et al. 2019
Mursi	Afro-Asiatic	0	Fan et al. 2019
Ngumba	Niger-Congo (B) - Bantu	0	Fan et al. 2019
Ogiek	Nilo-Saharan	0	Fan et al. 2019
Rendille	Afro-Asiatic	0	Fan et al. 2019
Sengwer	Nilo-Saharan	0	Fan et al. 2019
Tikar South	Niger-Congo (B) - Bantu	0	Fan et al. 2019
People from Mali (MAL)	Niger-Congo (A)	0	Choudhury et al. 2020
Gur (WGR)	Niger-Congo (A)	0	Choudhury et al. 2020
Fon (FNB)	Niger-Congo (A)	0	Choudhury et al. 2020
Berom (BRN)	Niger-Congo (A)	0	Choudhury et al. 2020
Bantu and Bantoid speakers from Cameroon (CAM)	Niger-Congo (B) - Bantu/Bantoid	0	Choudhury et al. 2020
Chikund/Soli, Bemba, Tumbuka from Zambia (BSZ)	Niger-Congo (B) - Bantu	0	Choudhury et al. 2020
Bantu speakers from Botswana (BOT)	Niger-Congo (B) - Bantu	0	Choudhury et al. 2020
Baganda	Niger-Congo (B) - Bantu	0	Gurdasani et al. 2015
Zulu	Niger-Congo (B) - Bantu	0	Gurdasani et al. 2015
Mandenka (GWD)	Niger-Congo (A)	0	The 1000 Genomes Project Consortium 2015
Mende (MSL)	Niger-Congo (A)	0	The 1000 Genomes Project Consortium 2015
Esan (ESN)	Niger-Congo (A)	0	The 1000 Genomes Project Consortium 2015
Luhya (LWK)	Niger-Congo (B) - Bantu	0	The 1000 Genomes Project Consortium 2015
Toscani (TSI)	West Eurasia	0	The 1000 Genomes Project Consortium 2015
Finnish (FIN)	West Eurasia	0	The 1000 Genomes Project Consortium 2015
British (GBR)	West Eurasia	0	The 1000 Genomes Project Consortium 2015
CEPH/Utah Residents (CEU)	West Eurasia	0	The 1000 Genomes Project Consortium 2015
Iberian (IBS)	West Eurasia	0	The 1000 Genomes Project Consortium 2015
Han Beijing (CHB)	East Asia	0	The 1000 Genomes Project Consortium 2015
Southern Han (CHS)	East Asia	0	The 1000 Genomes Project Consortium 2015
Dai (CDX)	East Asia	0	The 1000 Genomes Project Consortium 2015
Kihn (KHV)	East Asia	0	The 1000 Genomes Project Consortium 2015
Japanese (JPT)	East Asia	0	The 1000 Genomes Project Consortium 2015
Gujarati (GIH)	South Asia	0	The 1000 Genomes Project Consortium 2015
Punjabi (PJL)	South Asia	0	The 1000 Genomes Project Consortium 2015
Bengali (BEB)	South Asia	0	The 1000 Genomes Project Consortium 2015
Tamil (STU)	South Asia	0	The 1000 Genomes Project Consortium 2015
Telugu (ITU)	South Asia	0	The 1000 Genomes Project Consortium 2015

## Sheet: ILLUMINA Dataset (SD4)
Supplementary Data 4
Table containing modern groups genotyped across various Illumina SNP Arrays panels from many previous studies (ILLUMINA) and combined across an intersection of sites with <5% missingness across the sample set. This dataset was also filtered for individuals <4th degree relatives using KING.
Population ID	Country	Super Population Label	Technology	Reference
Kongo (CAB)	Angola	Niger-Congo (B) - Bantu	WGS	This study
Ovimbundu (CAB)	Angola	Niger-Congo (B) - Bantu	WGS	This study
Kimbundu (CAB)	Angola	Niger-Congo (B) - Bantu	WGS	This study
Luba (CAB)	Angola	Niger-Congo (B) - Bantu	WGS	This study
Chokwe (CAB)	Angola	Niger-Congo (B) - Bantu	WGS	This study
Ngala (CAB)	Angola	Niger-Congo (B) - Bantu	WGS	This study
Lunda (CAB)	Angola	Niger-Congo (B) - Bantu	WGS	This study
Ovambo (CAB)	Angola	Niger-Congo (B) - Bantu	WGS	This study
Tsonga (MOZ)	Mozambique	Niger-Congo (B) - Bantu	WGS	This study
Chopi (MOZ)	Mozambique	Niger-Congo (B) - Bantu	WGS	This study
Makua (MOZ)	Mozambique	Niger-Congo (B) - Bantu	WGS	This study
Sena (MOZ)	Mozambique	Niger-Congo (B) - Bantu	WGS	This study
Shona (MOZ)	Mozambique	Niger-Congo (B) - Bantu	WGS	Choudhury et al. 2020
People from Mali (MAL)	Mali	Niger-Congo (A)	WGS	Choudhury et al. 2020
Gur (WGR)	Burkina-Faso	Niger-Congo (A)	WGS	Choudhury et al. 2020
Fon (FNB)	Benin	Niger-Congo (A)	WGS	Choudhury et al. 2020
Berom (BRN)	Nigeria	Niger-Congo (A)	WGS	Choudhury et al. 2020
Bantu and Bantoid speakers from Cameroon (CAM)	Cameroon	Niger-Congo (B) - Bantu/Bantoid	WGS	Choudhury et al. 2020
Chikund/Soli, Bemba, Tumbuka from Zambia (BSZ)	Zambia	Niger-Congo (B) - Bantu	WGS	Choudhury et al. 2020
Bantu speakers from Botswana (BOT)	Botswana	Niger-Congo (B) - Bantu	WGS	Choudhury et al. 2020
Igbo	Nigeria	Niger-Congo (A)	Illumina HumanOmni2.5	Gurdasani et al. 2015
Sotho	Lesotho	Niger-Congo (B) – Bantu	Illumina HumanOmni2.5	Gurdasani et al. 2015
Jola	The Gambia	Niger-Congo (A)	Illumina HumanOmni2.5	Gurdasani et al. 2015
Kikuyu	Kenya	Niger-Congo (B) – Bantu	Illumina HumanOmni2.5	Gurdasani et al. 2015
Wolof	The Gambia	Niger-Congo (A)	Illumina HumanOmni2.5	Gurdasani et al. 2015
Barundi	Kenya	Niger-Congo (A)	Illumina HumanOmni2.5	Gurdasani et al. 2015
Kalenjin	Kenya	Nilo-Saharan	Illumina HumanOmni2.5	Gurdasani et al. 2015
Banyarwanda	Uganda	Niger-Congo (B) – Bantu	Illumina HumanOmni2.5	Gurdasani et al. 2015
Fula	The Gambia	Niger-Congo (A)	Illumina HumanOmni2.5	Gurdasani et al. 2015
Baganda	Uganda	Niger-Congo (B) – Bantu	Illumina HumanOmni2.5	Gurdasani et al. 2015
Zulu	South Africa	Niger-Congo (B) – Bantu	Illumina HumanOmni2.5	Gurdasani et al. 2015
Mandinka	The Gambia	Niger-Congo (A)	Illumina HumanOmni2.5	Gurdasani et al. 2015
Ga-Adangbe	Ghana	Niger-Congo (A)	Illumina HumanOmni2.5	Gurdasani et al. 2015
Batwa	Uganda	Rainforest	Illumina HumanOmni1-Quad	Perry et al. 2014
Bakiga	Uganda	Niger-Congo (B) – Bantu	Illumina HumanOmni1-Quad	Perry et al. 2014
Baka	Cameroon	Niger-Congo (B) – Bantu	Illumina HumanOmni1-Quad	Patin et al. 2014
Baka	Gabon	Niger-Congo (B) – Bantu	Illumina HumanOmni1-Quad	Patin et al. 2014
Nzebi	Cameroon	Niger-Congo (B) – Bantu	Illumina HumanOmni1-Quad	Patin et al. 2014
Nzime	Gabon	Niger-Congo (B) – Bantu	Illumina HumanOmni1-Quad	Patin et al. 2014
Bongo (E)	Gabon	Rainforest	Illumina HumanOmni1-Quad	Patin et al. 2014
Bongo (S)	Gabon	Rainforest	Illumina HumanOmni1-Quad	Patin et al. 2014
Ahizi	Ivory Coast	Niger-Congo (A)	Illumina HumanOmniExpress-12	Patin et al. 2017
Akele	Gabon	Niger-Congo (B) – Bantu	Illumina HumanOmniExpress-12	Patin et al. 2017
Babongo	Gabon	Rainforest	Illumina HumanOmniExpress-12	Patin et al. 2017
Badwee	Cameroon	Niger-Congo (B) – Bantu	Illumina HumanOmniExpress-12	Patin et al. 2017
Baka	Cameroon	Rainforest	Illumina HumanOmniExpress-12	Patin et al. 2017
Bakota	Gabon	Niger-Congo (B) – Bantu	Illumina HumanOmniExpress-12	Patin et al. 2017
Bakoya	Gabon	Niger-Congo (B) – Bantu	Illumina HumanOmniExpress-12	Patin et al. 2017
Bapunu	Gabon	Niger-Congo (B) – Bantu	Illumina HumanOmniExpress-12	Patin et al. 2017
Bariba	Benin	Niger-Congo (A)	Illumina HumanOmniExpress-12	Patin et al. 2017
Bateke	Gabon	Niger-Congo (B) – Bantu	Illumina HumanOmniExpress-12	Patin et al. 2017
Bekwil	Gabon	Niger-Congo (B) – Bantu	Illumina HumanOmniExpress-12	Patin et al. 2017
Benga	Gabon	Niger-Congo (B) – Bantu	Illumina HumanOmniExpress-12	Patin et al. 2017
Bezan	Gabon	Rainforest	Illumina HumanOmniExpress-12	Patin et al. 2017
Biaka	Central African Republic (CAR)	Rainforest	Illumina HumanOmniExpress-12	Patin et al. 2017
Duma	Gabon	Niger-Congo (B) – Bantu	Illumina HumanOmniExpress-12	Patin et al. 2017
Eshira	Gabon	Niger-Congo (B) – Bantu	Illumina HumanOmniExpress-12	Patin et al. 2017
Eviya	Gabon	Niger-Congo (B) – Bantu	Illumina HumanOmniExpress-12	Patin et al. 2017
Fang	Gabon	Niger-Congo (B) – Bantu	Illumina HumanOmniExpress-12	Patin et al. 2017
Fon	Benin	Niger-Congo (A)	Illumina HumanOmniExpress-12	Patin et al. 2017
Galoa	Gabon	Niger-Congo (B) – Bantu	Illumina HumanOmniExpress-12	Patin et al. 2017
Kimbundu	Angola	Niger-Congo (B) – Bantu	Illumina HumanOmniExpress-12	Patin et al. 2017
Kongo	Angola	Niger-Congo (B) – Bantu	Illumina HumanOmniExpress-12	Patin et al. 2017
Makina	Gabon	Niger-Congo (B) – Bantu	Illumina HumanOmniExpress-12	Patin et al. 2017
Mbuti	DRC	Rainforest	Illumina HumanOmniExpress-12	Patin et al. 2017
Ndumu	Gabon	Niger-Congo (B) – Bantu	Illumina HumanOmniExpress-12	Patin et al. 2017
Nzebi	Gabon	Niger-Congo (B) – Bantu	Illumina HumanOmniExpress-12	Patin et al. 2017
Obamba	Gabon	Niger-Congo (B) – Bantu	Illumina HumanOmniExpress-12	Patin et al. 2017
Okande	Gabon	Niger-Congo (B) – Bantu	Illumina HumanOmniExpress-12	Patin et al. 2017
Orungu	Gabon	Niger-Congo (B) – Bantu	Illumina HumanOmniExpress-12	Patin et al. 2017
Ovimbundu	Angola	Niger-Congo (B) – Bantu	Illumina HumanOmniExpress-12	Patin et al. 2017
Shake	Gabon	Niger-Congo (B) – Bantu	Illumina HumanOmniExpress-12	Patin et al. 2017
Tsongo	Gabon	Niger-Congo (B) – Bantu	Illumina HumanOmniExpress-12	Patin et al. 2017
Twa	Gabon	Niger-Congo (B) – Bantu	Illumina HumanOmniExpress-12	Patin et al. 2017
Umbundo	Gabon	Niger-Congo (B) – Bantu	Illumina HumanOmniExpress-12	Patin et al. 2017
Yacouba	Ivory Coast	Niger-Congo (A)	Illumina HumanOmniExpress-12	Patin et al. 2017
Yaounde	Cameroon	Niger-Congo (B) – Bantu	Illumina HumanOmniExpress-12	Patin et al. 2017
Yoruba	Benin	Niger-Congo (A)	Illumina HumanOmniExpress-12	Patin et al. 2017
Gui Ghana Kgal	Namibia	Khoe/San	Illumina Omni2.5	Schlebusch et al. 2012
Ju/'hoansi	Namibia	Khoe/San	Illumina Omni2.5	Schlebusch et al. 2012
Karretjie	South Africa	Khoe/San	Illumina Omni2.5	Schlebusch et al. 2012
Khomani	Namibia	Khoe/San	Illumina Omni2.5	Schlebusch et al. 2012
Khwe, Khoe	South Africa	Khoe/San	Illumina Omni2.5	Schlebusch et al. 2012
Nama, Khoe	Namibia	Khoe/San	Illumina Omni2.5	Schlebusch et al. 2012
S.E. Bantus	South Africa	Niger-Congo (B) – Bantu	Illumina Omni2.5	Schlebusch et al. 2012
S.W. Bantus	South Africa	Niger-Congo (B) – Bantu	Illumina Omni2.5	Schlebusch et al. 2012
!Xun	Namibia	Khoe/San	Illumina Omni2.5	Schlebusch et al. 2012
Afar	Ethiopia	Afro-Asiatic	Illumina Omni 1M	Pagani et al 2012
Amhara	Ethiopia	Afro-Asiatic	Illumina Omni 1M	Pagani et al 2012
Anuak	Ethiopia	Nilo-Saharan	Illumina Omni 1M	Pagani et al 2012
Ari-Blacksmith	Ethiopia	Afro-Asiatic	Illumina Omni 1M	Pagani et al 2012
Ari-Cultivator	Ethiopia	Afro-Asiatic	Illumina Omni 1M	Pagani et al 2012
Esomali	Ethiopia	Afro-Asiatic	Illumina Omni 1M	Pagani et al 2012
Gumuz	Ethiopia	Nilo-Saharan	Illumina Omni 1M	Pagani et al 2012
Oromo	Ethiopia	Afro-Asiatic	Illumina Omni 1M	Pagani et al 2012
Somali	Ethiopia	Afro-Asiatic	Illumina Omni 1M	Pagani et al 2012
Tygray	Ethiopia	Afro-Asiatic	Illumina Omni 1M	Pagani et al 2012
Wolayta	Ethiopia	Afro-Asiatic	Illumina Omni 1M	Pagani et al 2012
Yoruba	Nigeria	Niger-Congo (A)	VARIOUS	1000 Genomes Project 2015
Luhya	Kenya	Niger-Congo (B) – Bantu	VARIOUS	1000 Genomes Project 2015
Esan	Nigeria	Niger-Congo (A)	VARIOUS	1000 Genomes Project 2015
Mandinka	The Gambia	Niger-Congo (A)	VARIOUS	1000 Genomes Project 2015
Mende	Sierra Leone	Niger-Congo (A)	VARIOUS	1000 Genomes Project 2015
Iberian	Spain	West Eurasia	VARIOUS	1000 Genomes Project 2015
Sotho	South Africa	Niger-Congo (B) – Bantu	Illumina Omni5	May et al 2013
Khomani	South Africa	Khoe/San	Illumina OmniExpressPlusExome	Uren et al 2016
Nama	South Africa	Khoe/San	Illumina OmniExpressPlusExome	Uren et al 2016
Baria	South Sudan	Nilo-Saharan	Illumina HumanOmni 5M Exome	Hollfeder et al 2017
Bataheen	Sudan	Afro-Asiatic	Illumina HumanOmni 5M Exome	Hollfeder et al 2017
BeniAmer	Sudan	Afro-Asiatic	Illumina HumanOmni 5M Exome	Hollfeder et al 2017
Copt	Sudan	Afro-Asiatic	Illumina HumanOmni 5M Exome	Hollfeder et al 2017
Dangala	Sudan	Afro-Asiatic	Illumina HumanOmni 5M Exome	Hollfeder et al 2017
Dinka	Sudan	Nilo-Saharan	Illumina HumanOmni 5M Exome	Hollfeder et al 2017
Gaalien	Sudan	Afro-Asiatic	Illumina HumanOmni 5M Exome	Hollfeder et al 2017
Gemar	Sudan	Afro-Asiatic	Illumina HumanOmni 5M Exome	Hollfeder et al 2017
Hadenowa	Sudan	Afro-Asiatic	Illumina HumanOmni 5M Exome	Hollfeder et al 2017
Halfawieen	Sudan	Afro-Asiatic	Illumina HumanOmni 5M Exome	Hollfeder et al 2017
Hausa	Sudan	Afro-Asiatic	Illumina HumanOmni 5M Exome	Hollfeder et al 2017
Mahas	Sudan	Afro-Asiatic	Illumina HumanOmni 5M Exome	Hollfeder et al 2017
Messiria	Sudan	Afro-Asiatic	Illumina HumanOmni 5M Exome	Hollfeder et al 2017
Nuba	Sudan	Afro-Asiatic	Illumina HumanOmni 5M Exome	Hollfeder et al 2017
Nuer	South Sudan	Nilo-Saharan	Illumina HumanOmni 5M Exome	Hollfeder et al 2017
Shaigia	Sudan	Afro-Asiatic	Illumina HumanOmni 5M Exome	Hollfeder et al 2017
Shilluk	South Sudan	Nilo-Saharan	Illumina HumanOmni 5M Exome	Hollfeder et al 2017
Zagawa	Sudan	Afro-Asiatic	Illumina HumanOmni 5M Exome	Hollfeder et al 2017
Chopi	Mozambique	Niger-Congo (B) - Bantu	Illumina Infinium Omni2-5Exome-8 v1-3_A1 BeadChip	Semo et al. 2019
Makuwa (Makua)	Mozambique	Niger-Congo (B) - Bantu	Illumina Infinium Omni2-5Exome-8 v1-3_A1 BeadChip	Semo et al. 2019
Sena/Ndau (Sena)	Mozambique	Niger-Congo (B) - Bantu	Illumina Infinium Omni2-5Exome-8 v1-3_A1 BeadChip	Semo et al. 2019
Yao	Mozambique	Niger-Congo (B) - Bantu	Illumina Infinium Omni2-5Exome-8 v1-3_A1 BeadChip	Semo et al. 2019
Twa/Ronga/Changana/Bitonga (Tsonga)	Mozambique	Niger-Congo (B) - Bantu	Illumina Infinium Omni2-5Exome-8 v1-3_A1 BeadChip	Semo et al. 2019
Nyanja (Chewa)	Mozambique	Niger-Congo (B) - Bantu	Illumina Infinium Omni2-5Exome-8 v1-3_A1 BeadChip	Semo et al. 2019
Manyika (Shona)	Mozambique	Niger-Congo (B) - Bantu	Illumina Infinium Omni2-5Exome-8 v1-3_A1 BeadChip	Semo et al. 2019
Mwani	Mozambique	Niger-Congo (B) - Bantu	Illumina Infinium Omni2-5Exome-8 v1-3_A1 BeadChip	Semo et al. 2019
Nyaneka	Angola	Niger-Congo (B) - Bantu	Illumina Infinium Omni2-5Exome-8 v1-3_A1 BeadChip	Semo et al. 2019
Ganguela	Angola	Niger-Congo (B) - Bantu	Illumina Infinium Omni2-5Exome-8 v1-3_A1 BeadChip	Semo et al. 2019
Umbundu	Angola	Niger-Congo (B) - Bantu	Illumina Infinium Omni2-5Exome-8 v1-3_A1 BeadChip	Semo et al. 2019

## Sheet: Stepwise SF,GT (SD5)
Supplementary Data 5
Table containing the results of our stepwise SOURCEFIND and fastGLOBETROTTER analysis described in Supplementary Note 5 and summarised in Figure 2 of the main text. Below we detail the Population IDs of Bantu/Bantoid speaking groups (Niger-Congo (B)) that were included (from our HOA dataset, see Supplementary Data 6) as source populations in each step in addition to all other groups as potential …
STEP 1: Surrogates include all non-Bantu/Bantoid speaking groups in HOA dataset + CAM (separated into 4 fineSTRUCTURE clusters labelled 1, 2, 3, 4), Lemande, Tikar South, Ngumba, Mbo, Aghem, Bafut, Bakoko, Bangwa, Mada, Baka, Bakola, Bedzan
STEP 2: CAB (Kongo), CAB (Ovimbundu), CAB (Kimbundu) added as surrogates.
STEP 3: BSZ* added as surrogates. BSZ* includes only individuals in BSZ that clustered entirely independently from Malawians, and appeared as an intermediate between CAB and Malawians/MOZ as well as those individuals in BSZ that cluster with Malawians/MOZ (see Supplementary Note 5.3)
STEP 3 (alt): Baganda added as surrogates. (Retained CAB ancestries in Malawians, MOZ, BSZ may suggest the Baganda does not well model an intermediate between CAB and these groups)
STEP 4: Tumbuka, Chewa, Ngoni, Yao, MOZ (north) added as surrogates. MOZ (north) contains Makua peoples among MOZ
STEP 4 (alt): Kgalagadi, Tswana, BOT added as surrogates. (Retained BSZ* ancestries in MOZ & Malawians may suggest Botwanans do not well model an intermediate between BSZ* and these groups)
STEP 5: MOZ (south) added as surrogates, which includes Chopi and Tsonga peoples among MOZ
We note that fractions of ancestry should not be interpreted as admixture proportions, but rather as an attempt by SOURCEFIND to best model haplotype sharing apparent across the dataset using the surrogates provided (e.g. MOZ (south) shows 18% ancestry matched to Ballito Bay A in step 1, but this is reduced to <1% when MOZ (north) is added as a surrogate). See Supplementary Figure 6 for a more ro…
Population ID	Region	Cameroon Bantu/Bantoid Replaced by CAB?	STEP 1 sources (%)	STEP 2 sources (%)	STEP 3 sources (%)	STEP 3 (alt) sources (%)	STEP 4 sources (%)	STEP 4 (alt) sources (%)	STEP 5 sources (%)	fastGLOBETROTTER r2 (best fit)		Major Source Best Guess (Event 1)	Minor Source Best Guess (Event 1)	Major Source Best Guess (Event 2)	Minor Source Best Guess (Event 2)	Date Estimate (Date 1)	Date 2.5% CI (Date 1)	Date 97.5% CI (Date 1)	Date Estimate (Date 2)	Date 2.5% CI (Date 2)	Date 97.5% CI (Date 2)
CAB (Kongo)	Angola	YES	Lemande (63), CAM (1) (36)	SOURCE	SOURCE	SOURCE	SOURCE	SOURCE	SOURCE	0.8	one-date	Bakola	Lemande	NA	NA	75.8371	79.2321	65.6186	NA	NA	NA
CAB (Kimbundu)	Angola	YES	Lemande (77), CAM (1) (22)	SOURCE	SOURCE	SOURCE	SOURCE	SOURCE	SOURCE	0.07	NA	NA	NA	NA	NA	NA	NA	NA	NA	NA	NA
CAB (Ovimbundu)	Angola	YES	Lemande (77), CAM (1) (21), Ballito Bay A (1)	SOURCE	SOURCE	SOURCE	SOURCE	SOURCE	SOURCE	0.18	NA	NA	NA	NA	NA	NA	NA	NA	NA	NA	NA
BSZ*	Central Zambia	YES	Lemande (81), CAM (1) (15), Ballito Bay A (4)	CAB (Kimbundu) (98), Ballito Bay A (2)	SOURCE	CAB (Kimbundu) (65), Baganda (30), CAB (Ovimbundu) (4), Ballito Bay A (1)	SOURCE	SOURCE	SOURCE	0.24	NA	NA	NA	NA	NA	NA	NA	NA	NA	NA	NA
Tumbuka	Eastern Zambia, Malawi, and North Mozambique	YES	Lemande (67), CAM (1) (27), Ballito Bay A (4)	CAB (Kimbundu) (96), Ballito Bay A (2)	BSZ* (100)	Baganda (51), CAB (Kimbundu) (47), Ballito Bay A (2)	SOURCE	BSZ* (91), BOT (6), Tswana (3)	SOURCE	0.37	NA	NA	NA	NA	NA	NA	NA	NA	NA	NA	NA
Yao	Eastern Zambia, Malawi, and North Mozambique	YES	Lemande (56), CAM (1) (37), Ballito Bay A (7)	CAB (Kimbundu) (95), Ballito Bay A (5)	BSZ* (99), Ballito Bay A (1)	Baganda (50), CAB (Kimbundu) (46), Ballito Bay A (4)	SOURCE	BSZ* (82), BOT (15), Tswana (3)	SOURCE	0.24	NA	NA	NA	NA	NA	NA	NA	NA	NA	NA	NA
Chewa	Eastern Zambia, Malawi, and North Mozambique	YES	CAM (1) (57), Lemande (38), Ballito Bay A (5)	CAB (Kimbundu) (97), Ballito Bay A (3)	BSZ* (100)	CAB (Kimbundu) (50), Baganda (48), Ballito Bay A (3)	SOURCE	BSZ* (87), BOT (10), Tswana (3)	SOURCE	0.26	NA	NA	NA	NA	NA	NA	NA	NA	NA	NA	NA
Ngoni	Eastern Zambia, Malawi, and North Mozambique	YES	Lemande (64), CAM (1) (28), Ballito Bay A (8)	CAB (Kimbundu) (94), Ballito Bay A (6)	BSZ* (100)	CAB (Kimbundu) (49), Baganda (46), Ballito Bay A (5)	SOURCE	BSZ* (83), BOT (10), Tswana (7)	SOURCE	0.24	NA	NA	NA	NA	NA	NA	NA	NA	NA	NA	NA
MOZ (north)	Eastern Zambia, Malawi, and North Mozambique	YES	CAM (1) (47), Lemande (43), Ballito Bay A (10)	CAB (Kimbundu) (94), Ballito Bay A (6)	BSZ* (98), Ballito Bay A (2)	CAB (Kimbundu) (49), Baganda (45), Ballito Bay A (6)	SOURCE	BSZ* (72), BOT (28)	SOURCE	0.42	NA	NA	NA	NA	NA	NA	NA	NA	NA	NA	NA
MOZ (south)	South Mozambique	YES	Lemande (68), Ballito Bay A (18), CAM (1) (14)	CAB (Kimbundu) (86), Ballito Bay A (14)	BSZ* (95), Ballito Bay A (5)	CAB (Kimbundu) (45), Baganda (42), Ballito Bay A (14)	MOZ (north) (99), Ballito Bay A (1)	BOT (51), BSZ* (49)	SOURCE	0.91	one-date	Ballito Bay A	MOZ (north)	NA	NA	48.8921	57.5218	40.6538	NA	NA	NA
Ovambo	South West Africa (SW)	YES	Lemande (60), CAM (1) (35), Ballito Bay A (5)	CAB (Ovimbundu) (99)	CAB (Ovimbundu) (99)	CAB (Ovimbundu) (99)	CAB (Ovimbundu) (99)	CAB (Ovimbundu) (99)	CAB (Ovimbundu) (99)	0.5	one-date	Ballito Bay A	CAB (Ovimbundu)	NA	NA	44.9818	58.454	34.6288	NA	NA	NA
Himba	South West Africa (SW)	YES	CAM (1) (88), Ballito Bay A (12)	CAB (Ovimbundu) (92), Ballito Bay A (8)	CAB (Ovimbundu) (92), Ballito Bay A (8)	CAB (Ovimbundu) (92), Ballito Bay A (8)	CAB (Ovimbundu) (92), Ballito Bay A (8)	CAB (Ovimbundu) (92), Ballito Bay A (8)	CAB (Ovimbundu) (92), Ballito Bay A (8)	0.52	one-date	Ballito Bay A	CAB (Ovimbundu)	NA	NA	47.8237	62.8322	34.6658	NA	NA	NA
Haiom	South West Africa (SW)	YES	Ballito Bay A (46), Lemande (27), Ju_hoan_South (21), Iraqw (5)	Ballito Bay A (47), CAB (Ovimbundu) (30), Ju_hoan_South (16), Iraqw (5), Ju_hoan_North (2)	Ballito Bay A (47), CAB (Ovimbundu) (30), Ju_hoan_South (16), Iraqw (6)	Ballito Bay A (45), CAB (Ovimbundu) (28), Ju_hoan_South (19), Iraqw (5), Ju_hoan_North (2)	Ballito Bay A (45), CAB (Ovimbundu) (28), Ju_hoan_South (19), Iraqw (5), Ju_hoan_North (2)	Ballito Bay A (46), CAB (Ovimbundu) (28), Ju_hoan_South (21), Iraqw (5)	Ballito Bay A (44), CAB (Ovimbundu) (29), Ju_hoan_South (21), Iraqw (5)	0.92	one-date	CAB (Ovimbundu)	Xuun	NA	NA	27.8633	30.4015	21.6661	NA	NA	NA
Khwe	South West Africa (SW)	YES	Lemande (49), Ballito Bay A (24), Naro (11), Ju_hoan_South (8), Iraqw (5), Ju_hoan_North (1), CAM (1) (1)	CAB (Ovimbundu) (53), Ballito Bay A (21), Naro (12), Ju_hoan_South (7), Iraqw (5), Ju_hoan_North (1)	CAB (Ovimbundu) (53), Ballito Bay A (21), Naro (13), Ju_hoan_South (7), Iraqw (5), Ju_hoan_North (1)	CAB (Ovimbundu) (53), Ballito Bay A (21), Naro (12), Ju_hoan_South (7), Iraqw (5), Ju_hoan_North (1)	CAB (Ovimbundu) (53), Ballito Bay A (21), Naro (12), Ju_hoan_South (7), Iraqw (5), Ju_hoan_North (1)	CAB (Ovimbundu) (53), Ballito Bay A (21), Naro (13), Ju_hoan_South (6), Iraqw (5), Ju_hoan_North (2)	CAB (Ovimbundu) (53), Ballito Bay A (21), Naro (12), Ju_hoan_South (7), Iraqw (5), Ju_hoan_North (2)	0.95	one-date	Naro	CAB (Ovimbundu)	NA	NA	24.4818	26.748	21.6197	NA	NA	NA
Xuun	South West Africa (SW)	YES	Ju_hoan_South (53), Ballito Bay A (23), Lemande (14), CAM (1) (5), Ju_hoan_North (2), Naro (2), Iraqw (1)	Ju_hoan_South (53), Ballito Bay A (22), CAB (Ovimbundu) (19), Ju_hoan_North (3), Naro (2), Iraqw (1)	Ju_hoan_South (53), Ballito Bay A (21), CAB (Ovimbundu) (19), Naro (3), Ju_hoan_North (2), Iraqw (1), CAB (Kimbundu) (1)	Ju_hoan_South (54), Ballito Bay A (20), CAB (Ovimbundu) (20), Naro (3), Ju_hoan_North (2), Iraqw (1)	Ju_hoan_South (53), Ballito Bay A (21), CAB (Ovimbundu) (20), Naro (3), Ju_hoan_North (2)	Ju_hoan_South (53), Ballito Bay A (21), CAB (Ovimbundu) (20), Naro (3), Ju_hoan_North (2), Iraqw (1)	Ju_hoan_South (52), Ballito Bay A (21), CAB (Ovimbundu) (20), Naro (3), Ju_hoan_North (2), Iraqw (1)	0.95	one-date	CAB (Ovimbundu)	Ju_hoan_South	NA	NA	21.3491	23.8277	17.9692	NA	NA	NA
Damara	South West Africa (SW)	YES	Lemande (79), Ballito Bay A (16), CAM (1) (5)	CAB (Ovimbundu) (89), Ballito Bay A (11)	CAB (Ovimbundu) (89), Ballito Bay A (11)	CAB (Ovimbundu) (89), Ballito Bay A (11)	CAB (Ovimbundu) (89), Ballito Bay A (11)	CAB (Ovimbundu) (93), Ballito Bay A (7)	CAB (Ovimbundu) (89), Ballito Bay A (11)	0.8	NA	Ballito Bay A	CAB (Ovimbundu)	NA	NA	19.8257	23.4782	13.1165	NA	NA	NA
Herero	South West Africa (SW)	YES	CAM (1) (82), Ballito Bay A (14), Lemande (4)	CAB (Ovimbundu) (90), Ballito Bay A (10)	CAB (Ovimbundu) (90), Ballito Bay A (10)	CAB (Ovimbundu) (91), Ballito Bay A (9)	CAB (Ovimbundu) (89), Ballito Bay A (11)	CAB (Ovimbundu) (90), Ballito Bay A (10)	CAB (Ovimbundu) (90), Ballito Bay A (10)	0.07	one-date	NA	NA	NA	NA	NA	NA	NA	NA	NA	NA
Nama	South West Africa (SW)	YES	Ballito Bay A (69), CAM (1) (11), Naro (8), Iraqw (5), Lemande (2), GBR (2), French (1), Hungarian_Coriell (1)	Ballito Bay A (66), CAB (Ovimbundu) (16), Naro (8), Iraqw (4), Taa_North (1), GBR (2), French (1), Hungarian_Coriell (1), Hungarian_Metspalu (1)	Ballito Bay A (68), CAB (Ovimbundu) (14), Naro (8), Iraqw (4), Taa_North (1), GBR (2), French (1), Hungarian_Coriell (1), BSZ* (1)	Ballito Bay A (67), CAB (Ovimbundu) (14), Naro (8), Iraqw (4), Taa_North (1), GBR (2), French (1), Hungarian_Coriell (1), Hungarian_Metspalu (1)	Ballito Bay A (68), CAB (Ovimbundu) (14), Naro (9), Iraqw (4), Taa_North (1), GBR (2), French (1), Hungarian_Coriell (1)	Ballito Bay A (69), CAB (Ovimbundu) (12), Naro (8), Iraqw (4), Taa_North (1), GBR (2), French (1), Hungarian_Coriell (1), BOT (1)	Ballito Bay A (67), CAB (Ovimbundu) (14), Naro (8), Iraqw (4), Taa_North (1), Czech (1), GBR (2), French (1), Hungarian_Coriell (1), MOZ (south) (1)	0.97	multiple-dates	Hungarian_Coriell	Ballito Bay A	Ballito Bay A	Ballito Bay A	4.85	5.4	3.7	54.1	67.22	46.89
Baganda	East Africa (E)	YES	Lemande (74), Sengwer (14), CAM (1) (5), Iraqw (4), Elmolo (1), Mbuti (1), Ballito Bay A (1)	CAB (Kimbundu) (72), Sengwer (20), Lemande (3), Iraqw (2)	BSZ* (63), Sengwer (20), Lemande (10), Iraqw (2), Mbuti (1), CAM (1) (1), Tikar_South (1), CAB (Kimbundu) (1), CAB (Kongo) (1)	SOURCE	Tumbuka (37), Sengwer (18), Lemande (11), CAB (Kongo) (8), Yao (7), CAB (Kimbundu) (5), Chewa (3), Iraqw (2), CAM (1) (2), BSZ* (2), Ngoni (2), Mbuti (1), Tikar_South (1)	BSZ* (63), Sengwer (19), Lemande (11), Iraqw (2), Mbuti (1), CAM (1) (1), Tikar_South (1), CAB (Kongo) (1)	Tumbuka (39), Sengwer (19), Lemande (11), CAB (Kongo) (9), Yao (7), CAB (Kimbundu) (4), Iraqw (2), Chewa (2), Ngoni (2), Mbuti (1), CAM (1) (1), Tikar_South (1), BSZ* (1)	0.98	multiple-dates	Sengwer	Tumbuka	Elmolo	Tumbuka	15.66	17.55	11.34	74.1	85.51	58.78
Masai_Ayodo	East Africa (E)	YES	Sengwer (44), Elmolo (30), Iraqw (11), Datog (7), Lemande (5), CAM (1) (4)	Sengwer (44), Elmolo (29), Iraqw (10), Datog (8), CAB (Kimbundu) (5), CAB (Ovimbundu) (3)	Sengwer (48), Iraqw (13), BSZ* (13), Elmolo (10), Datog (9), Rendille (6)	Sengwer (54), Iraqw (27), Rendille (9), Sengwer (5), CAB (Kimbundu) (3), Datog (2), Tikar_South (2), Lemande (1), Baganda (1)	Sengwer (52), Iraqw (16), Datog (8), Rendille (7), Ngoni (6), Chewa (4), Yao (4), Elmolo (2)	Sengwer (51), Iraqw (12), Datog (10), Elmolo (9), BSZ* (8), Rendille (6), BOT (3), Tswana (1)	Sengwer (51), Iraqw (15), Datog (9), Rendille (7), Ngoni (6), Yao (5), Elmolo (3), Chewa (2)	0.78	one-date	Tumbuka	Amhara	NA	NA	50.92	58.5732	36.5785	NA	NA	NA
Mbuti	East Africa (E)	YES	Shum Laka (73), Sengwer (9), Lemande (7), Ballito Bay A (3), CAM (1) (3), Mursi (1), Bakola (1), Biaka (1), Naro (1), Dinka (1)	Shum Laka (67), Sengwer (12), CAB (Ovimbundu) (8), CAB (Kimbundu) (6), Ballito Bay A (2)	Shum Laka (70), Sengwer (9), BSZ* (8), CAB (Ovimbundu) (3), Mursi (2), Naro (2), CAB (Kimbundu) (2), Baka (1), Bakola (1), Biaka (1), Ballito Bay A (1)	Shum Laka (73), Baganda (22), Naro (2), Mursi (1), Sengwer (1), Biaka (1)	Shum Laka (72), Sengwer (8), Tumbuka (5), Mursi (2), Naro (2), CAB (Ovimbundu) (2), BSZ* (2)	Shum Laka (71), Sengwer (9), BSZ* (8), Mursi (3), Naro (2), CAB (Kimbundu) (2), CAB (Ovimbundu) (2)	Shum Laka (73), Sengwer (8), Tumbuka (6), Mursi (2), Naro (2), BSZ* (2), Bakola (1), Biaka (1), Dinka (1), CAB (Kimbundu) (1), CAB (Ovimbundu) (1), Chewa (1), Yao (1)	0.56	one-date	CAB (Ovimbundu)	Shum Laka	NA	NA	32.7217	44.8343	22.2372	NA	NA	NA
Sandawe	East Africa (E)	YES	Iraqw (51), Lemande (23), Elmolo (18), Ballito Bay A (4), CAM (1) (4)	Iraqw (53), CAB (Kimbundu) (21), Elmolo (13), Ballito Bay A (4), Lemande (3), Shum Laka (2), CAB (Ovimbundu) (2)	Iraqw (65), BSZ* (28), Shum Laka (4), Sengwer (1), Ballito Bay A (1), Mota (1)	Iraqw (55), Baganda (23), Shum Laka (5), Ballito Bay A (4), CAB (Kimbundu) (4), Elmolo (3), CAB (Ovimbundu) (2), Lemande (1), Mota (1), CAM (1) (1)	Iraqw (63), Tumbuka (13), Shum Laka (10), Chewa (6), Ngoni (2), Yao (2), Lemande (1), Mota (1), BSZ* (1)	Iraqw (64), BSZ* (26), Shum Laka (6), Sengwer (1), Ballito Bay A (1), Mota (1), BOT (1)	Iraqw (63), Tumbuka (12), Shum Laka (9), Chewa (7), Yao (3), Ngoni (2), Lemande (1), Mota (1), BSZ* (1)	0.95	one-date	Tumbuka	Iraqw	NA	NA	28.103	32.359	25.1206	NA	NA	NA
BantuKenya	East Africa (E)	YES	Lemande (65), Sengwer (29), CAM (1) (6)	CAB (Kimbundu) (60), Sengwer (31), Lemande (8), CAM (1) (1)	BSZ* (69), Sengwer (24), Dinka (6), Lemande (1)	Baganda (87), Dinka (8), CAB (Kimbundu) (2), Mursi (1), Sengwer (1), CAB (Ovimbundu) (1)	Tumbuka (56), Sengwer (22), Lemande (10), Dinka (5), BSZ* (4), CAM (1) (1), CAB (Kongo) (1)	BSZ* (69), Sengwer (25), Dinka (5), Lemande (1)	Tumbuka (54), Sengwer (22), Lemande (11), Dinka (6), BSZ* (5)	0.87	one-date	Sengwer	Tumbuka	NA	NA	26.6701	29.4275	22.8378	NA	NA	NA
LWK	East Africa (E)	YES	Lemande (64), Sengwer (34), CAM (1) (2)	CAB (Kimbundu) (61), Sengwer (35), Lemande (4)	BSZ* (65), Sengwer (31), Dinka (3)	Baganda (88), Sengwer (9), Dinka (3)	Tumbuka (57), Sengwer (29), Lemande (8), Dinka (3), CAM (1) (1), CAB (Kongo) (1), BSZ* (1)	BSZ* (66), Sengwer (31), Dinka (3)	Tumbuka (56), Sengwer (29), Lemande (8), Dinka (3), BSZ* (2), CAM (1) (1), CAB (Kongo) (1)	0.94	one-date	Sengwer	Tumbuka	NA	NA	23.9842	26.3109	20.9808	NA	NA	NA
Luo	East Africa (E)	YES	Lemande (67), Sengwer (33)	CAB (Kimbundu) (42), Sengwer (34), Lemande (23)	BSZ* (58), Sengwer (25), Dinka (10), Lemande (7)	Baganda (83), Dinka (15), Mursi (1), Sengwer (1)	Tumbuka (49), Sengwer (24), Lemande (17), Dinka (9)	BSZ* (57), Sengwer (26), Dinka (10), Lemande (7)	Tumbuka (50), Sengwer (25), Lemande (17), Dinka (8)	0.91	one-date	Mursi	Tumbuka	NA	NA	23.7964	27.2048	19.8529	NA	NA	NA
Kikuyu	East Africa (E)	YES	Elmolo (38), Lemande (35), Iraqw (16), Sengwer (9), Ballito Bay A (1)	CAB (Kimbundu) (33), Elmolo (31), Sengwer (18), Iraqw (16), CAB (Ovimbundu) (1)	BSZ* (39), Iraqw (25), Sengwer (25), Elmolo (10)	Baganda (44), Elmolo (34), Iraqw (15), Datog (3), Ogiek (1), CAB (Kimbundu) (1), CAB (Ovimbundu) (1)	Chewa (36), Sengwer (30), Iraqw (24), Elmolo (5), Ngoni (4), Yao (1)	BSZ* (35), Sengwer (29), Iraqw (25), Elmolo (7), BOT (2), Tswana (1)	Chewa (34), Sengwer (31), Iraqw (26), Elmolo (4), Ngoni (4), Yao (2)	0.9	one-date	Tumbuka	Datog	NA	NA	17.5812	23.3246	14.3705	NA	NA	NA
Elmolo	East Africa (E)	YES	Sengwer (22), Somali (22), Iraqw (20), Aari (15), Lemande (12), Mota (4), Rendille (2), Afar_WGA (1), Oromo (1)	Sengwer (45), Somali (44), Iraqw (7), Oromo (2)	Sengwer (22), Somali (22), Aari (17), Iraqw (15), BSZ* (14), Oromo (5), Rendille (2)	Somlai (25), Sengwer (21), Mota (11), Afar (8), Rendille (3), Oromo (4), CAB (Kimbundu) (3), CAB (Ovimbundu) (3), Agaw (2), Iraqw (2)	Somali (23), Sengwer (21), Aari (17), Iraqw (13), Yao (9), Oromo (6), Chewa (3), Rendille (2), Mota (1), Afar_WGA (1), Datog (1), MOZ (north) (1)	Somali (23), Sengwer (22), Aari (16), Iraqw (15), BSZ* (12), Oromo (6), Rendille (3)	Sengwer (22), Somali (22), Aari (15), Iraqw (13), Yao (11), Oromo (6), Rendille (3), Mota (3), Chewa (2)	0.24	one-date	Chewa	Rendille	NA	NA	14.1	17.585	9.12	NA	NA	NA
Hadza	East Africa (E)	YES	Hadza_Henn (49), Iraqw (21), Lemande (19), Datog (4), CAM (1) (4), Sengwer (1), Shum Laka (1), Ballito Bay A (1)	Hadza_Henn (49), CAB (Kimbundu) (21), Iraqw (20), Datog (5), Sengwer (2), Lemande (1), Shum Laka (1), CAB (Ovimbundu) (1)	Hadza_Henn (49), BSZ* (23), Iraqw (18), Datog (6), Sengwer (2), Shum Laka (1)	Hadza_Henn (49), Baganda (25), Iraqw (15), Datog (5), Shum Laka (2), CAB (Kimbundu) (2), CAB (Ovimbundu) (1)	Hadza_Henn (50), Iraqw (18), Tumbuka (15), Datog (5), BSZ* (3), Chewa (3), Sengwer (2), Lemande (1), Shum Laka (1), CAM (1) (1), Yao (1)	Hadza_Henn (51), BSZ* (22), Iraqw (18), Datog (6), Sengwer (2), Shum Laka (1)	Hadza_Henn (52), Iraqw (18), Tumbuka (14), Datog (6), BSZ* (3), Chewa (3), Sengwer (2), Shum Laka (1), Yao (1)	0.91	one-date	Tumbuka	Hadza_Henn	NA	NA	10.025	12.2227	4.95903	NA	NA	NA
Zulu	South East Africa (SE)	YES	CAM (1) (38), Lemande (33), Ballito Bay A (29)	CAB (Kimbundu) (73), Ballito Bay A (26)	BSZ* (78), Ballito Bay A (22)	Baganda (38), CAB (Kimbundu) (32), Ballito Bay A (26), CAB (Ovimbundu) (4)	MOZ (north) (83), Ballito Bay A (17)	BOT (86), BSZ* (14)	MOZ (south) (84), Ballito Bay A (16)	0.99	one-date	Ballito Bay A	MOZ (south)	NA	NA	28.6402	29.5519	27.4316	NA	NA	NA
Tswana	South East Africa (SE)	YES	Ballito Bay A (52), Lemande (42), CAM (1) (6)	CAB (Kimbundu) (53), Ballito Bay A (47)	BSZ* (66), Ballito Bay A (34)	Ballito Bay A (45), CAB (Kimbundu) (31), Baganda (24)	MOZ (north) (68), Ballito Bay A (28), Ngoni (4)	SOURCE	MOZ (south) (71), Ballito Bay A (24), Ngoni (5)	0.95	one-date	Ballito Bay A	MOZ (south)	NA	NA	28.3609	33.233	25.3291	NA	NA	NA
BOT	South East Africa (SE)	YES	Lemande (58), Ballito Bay A (37), CAM (1) (5)	CAB (Kimbundu) (64), Ballito Bay A (35)	BSZ* (70), Ballito Bay A (29), CAB (Ovimbundu) (1)	CAB (Kimbundu) (36), Ballito Bay A (34), Baganda (28), CAB (Ovimbundu) (1)	MOZ (north) (67), Ballito Bay A (23), Ngoni (5), CAB (Ovimbundu) (2)	SOURCE	MOZ (south) (67), Ballito Bay A (21), Ngoni (4), CAB (Ovimbundu) (3), Chewa (2), BSZ* (1), Yao (1)	0.99	one-date	BSZ*	Ballito Bay A	NA	NA	27.1509	31.4747	22.64	NA	NA	NA
Shua	South West Africa (SW)	YES	Ballito Bay A (47), Lemande (28), CAM (1) (14), Naro (7), Iraqw (3)	Ballito Bay A (45), CAB (Ovimbundu) (38), Naro (7), CAB (Kimbundu) (6), Iraqw (3)	Ballito Bay A (41), BSZ* (26), CAB (Ovimbundu) (20), Naro (9), Iraqw (3)	Ballito Bay A (43), CAB (Ovimbundu) (39), Naro (7), Baganda (5), Iraqw (4), Datog (1)	Ballito Bay A (38), CAB (Ovimbundu) (24), Ngoni (12), Naro (11), Tumbuka (6), Yao (3), Iraqw (2)	Ballito Bay A (28), CAB (Ovimbundu) (24), BOT (19), Naro (13), BSZ* (10), Iraqw (3), Datog (1), CAB (Kimbundu) (1)	Ballito Bay A (38), CAB (Ovimbundu) (24), Naro (11), Ngoni (10), Tumbuka (5), Yao (5), Iraqw (2), BSZ* (2)	0.92	one-date	Ballito Bay A	MOZ (south)	NA	NA	27.238	29.7747	25.0601	NA	NA	NA
Kgalagadi	South East Africa (SE)	YES	Ballito Bay A (66), Lemande (24), CAM (1) (7), Taa_North (3)	Ballito Bay A (63), CAB (Kimbundu) (34), Taa_North (3)	Ballito Bay A (56), BSZ* (40), Taa_North (4)	Ballito Bay A (63), Baganda (17), CAB (Kimbundu) (15), Taa_North (3), CAB (Ovimbundu) (2)	MOZ (north) (48), Ballito Bay A (47), Taa_North (5)	SOURCE	MOZ (south) (53), Ballito Bay A (41), Taa_North (6)	0.9	one-date	Ballito Bay A	MOZ (south)	NA	NA	22.8855	28.0962	19.4255	NA	NA	NA
Tshwa	South West Africa (SW)	YES	Ballito Bay A (48), Lemande (23), Taa_North (16), Naro (12)	Ballito Bay A (47), CAB (Ovimbundu) (22), Taa_North (16), Naro (11), CAB (Kimbundu) (3)	Ballito Bay A (43), BSZ* (20), Taa_North (16), Naro (14), CAB (Ovimbundu) (7)	Ballito Bay A (46), CAB (Ovimbundu) (21), Taa_North (16), Naro (12), Baganda (3)	Ballito Bay A (42), Taa_North (16), Naro (15), CAB (Ovimbundu) (9), Ngoni (7), Chewa (4), Tumbuka (4), Yao (2)	Naro (30), Kgalagadi (28), Ballito Bay A (18), CAB (Ovimbundu) (14), Taa_North (9), Iraqw (1)	Ballito Bay A (41), Taa_North (16), Naro (15), CAB (Ovimbundu) (10), Ngoni (7), Chewa (5), Tumbuka (4), Yao (2)	0.83	one-date	BSZ*	Gui	NA	NA	22.6703	26.2402	17.1453	NA	NA	NA
Gana	South East Africa (SE)	YES	Ballito Bay A (50), Taa_North (25), Lemande (14), Naro (9), CAM (1) (2)	Ballito Bay A (49), Taa_North (25), CAB (Kimbundu) (11), Naro (9), CAB (Ovimbundu) (6)	Ballito Bay A (45), Taa_North (26), BSZ* (18), Naro (10)	Naro (35), Taa_North (18), Baganda (27), Ballito Bay A (9),CAB (Kimbundu) (8), Shum Laka (5), CAB (Ovimbundu) (3), CAB (Kongo) (1)	Ballito Bay A (42), Taa_North (27), MOZ (north) (11), Naro (10), Chewa (5), BSZ* (2), Yao (2)	Kgalagadi (30), Taa_North (24), Ballito Bay A (19), Naro (17), BOT (4), BSZ* (3), CAB (Ovimbundu) (2)	Ballito Bay A (39), Taa_North (28), MOZ (south) (12), Naro (10), Chewa (5), BSZ* (2)	0.9	one-date	MOZ (south)	Gui	NA	NA	22.5478	24.4714	16.038	NA	NA	NA
Hoan	South East Africa (SE)	YES	Taa_North (60), Ballito Bay A (33), Lemande (6)	Taa_North (54), Ballito Bay A (36), CAB (Kimbundu) (5), CAB (Ovimbundu) (5)	Taa_North (61), Ballito Bay A (30), BSZ* (9)	Taa_North (60), Ballito Bay A (32), CAB (Kimbundu) (3), Baganda (3), CAB (Ovimbundu) (2)	Taa_North (60), Ballito Bay A (29), MOZ (north) (9), Yao (2)	Taa_North (52), Kgalagadi (31), Naro (15), Ballito Bay A (2)	Taa_North (63), Ballito Bay A (26), MOZ (south) (7), Yao (2), Chewa (1), MOZ (north) (1)	0.85	one-date	MOZ (south)	Gui	NA	NA	13.1516	16.3255	10.179	NA	NA	NA
Taa_East	South East Africa (SE)	YES	Taa_North (60), Ballito Bay A (35), Lemande (3), CAM (1) (2)	Taa_North (61), Ballito Bay A (34), CAB (Kimbundu) (4), CAB (Ovimbundu) (1)	Taa_North (59), Ballito Bay A (33), BSZ* (7)	Taa_North (61), Ballito Bay A (35), Baganda (3), CAB (Kimbundu) (1)	Taa_North (63), Ballito Bay A (29), MOZ (north) (3), Yao (2)	Taa_North (58), Kgalagadi (25), Ballito Bay A (9), Naro (8)	Taa_North (62), Ballito Bay A (29), MOZ (south) (3), Yao (2)	0.86	one-date	MOZ (south)	Taa_North	NA	NA	12.439	15.9111	9.55779	NA	NA	NA
Taa_West	South East Africa (SE)	YES	Taa_North (42), Naro (29), Ballito Bay A (25), Lemande (3)	Taa_North (43), Ballito Bay A (27), Naro (25), CAB (Kimbundu) (3), CAB (Ovimbundu) (1)	Taa_North (46), Ballito Bay A (26), Naro (22), BSZ* (6)	Taa_North (43), Ballito Bay A (27), Naro (25), Baganda (3)	Taa_North (43), Naro (27), Ballito Bay A (23), MOZ (north) (5), Yao (1)	Taa_North (43), Naro (28), Kgalagadi (19), Ballito Bay A (9)	Taa_North (44), Naro (26), Ballito Bay A (22), MOZ (south) (7)	0.89	one-date	MOZ (south)	Taa_North	NA	NA	11.4423	12.3922	8.08969	NA	NA	NA
Khomani	South East Africa (SE)	YES	Ballito Bay A (78), Taa_North (10), Lemande (3), Naro (2), BEB (2), GBR (3), Mota (1), CAM (1)	Ballito Bay A (78), Taa_North (12), CAB (Kimbundu) (3), CAB (Ovimbundu) (3), Mota (2), Norwegian (2)	Ballito Bay A (78), Taa_North (8), BSZ* (5), Naro (2), Mota (2), BEB (2), GBR (2), Norwegian (1)	Ballito Bay A (77), Taa_North (8), Baganda (3), Naro (2), Mota (2), BEB (2), GBR (2)	Ballito Bay A (77), Taa_North (9), MOZ (north) (5), Naro (2), BEB (2), GBR (2), Mota (1), Norwegian (1), Chewa (1)	Ballito Bay A (71), Taa_North (7), Kgalagadi (6), Tswana (4), BEB (3), BOT (3), GBR (3), Iraqw (1), Naro (1), Norwegian (1)	Ballito Bay A (76), Taa_North (8), MOZ (south) (5), Naro (2), BEB (2), Mota (1), GBR (2), Norwegian (1), Chewa (1), MOZ (north) (1)	0.97	one-date	Norwegian	Ballito Bay A	NA	NA	8.17197	9.09229	4.93385	NA	NA	NA
Aari	East Africa (E)	YES	Oromo (48), Iraqw (21), Shum Laka (18), Mursi (8), Amhara (2), Agaw (2), Ballito Bay A (1)	Oromo (45), Iraqw (21), Shum Laka (18), Mursi (8), Amhara (3), Agaw (3), Ballito Bay A (1)	NOT TARGET	NOT TARGET	NOT TARGET	NOT TARGET	NOT TARGET	NOT TARGET		NOT TARGET	NOT TARGET	NOT TARGET	NOT TARGET	NOT TARGET	NOT TARGET	NOT TARGET	NOT TARGET	NOT TARGET	NOT TARGET	NOT TARGET	NOT TARGET
Afar_WGA	East Africa (E)	NO (or no Cameroon)	Agaw (62), Amhara (16), Oromo (12), Somali (8), Rendille (1)	Agaw (61), Amhara (23), Somali (10), Oromo (5), Rendille (1)	NOT TARGET	NOT TARGET	NOT TARGET	NOT TARGET	NOT TARGET	NOT TARGET		NOT TARGET	NOT TARGET	NOT TARGET	NOT TARGET	NOT TARGET	NOT TARGET	NOT TARGET	NOT TARGET	NOT TARGET	NOT TARGET	NOT TARGET	NOT TARGET
Agaw	East Africa (E)	NO (or no Cameroon)	Afar_WGA (55), Amhara (29), Ethiopian_Jew (14), Egyptian_Metspalu (1), Yemen (1)	Afar_WGA (50), Amhara (32), Ethiopian_Jew (16), Egyptian_Metspalu (1), Yemen (1)	NOT TARGET	NOT TARGET	NOT TARGET	NOT TARGET	NOT TARGET	NOT TARGET		NOT TARGET	NOT TARGET	NOT TARGET	NOT TARGET	NOT TARGET	NOT TARGET	NOT TARGET	NOT TARGET	NOT TARGET	NOT TARGET	NOT TARGET	NOT TARGET
Amhara	East Africa (E)	NO (or no Cameroon)	Afar_WGA (52), Agaw (38), Mota (9), Aari (1)	Afar_WGA (47), Agaw (41), Mota (10), Aari (1)	NOT TARGET	NOT TARGET	NOT TARGET	NOT TARGET	NOT TARGET	NOT TARGET		NOT TARGET	NOT TARGET	NOT TARGET	NOT TARGET	NOT TARGET	NOT TARGET	NOT TARGET	NOT TARGET	NOT TARGET	NOT TARGET	NOT TARGET	NOT TARGET
Baka	Cameroon	NO (or no Cameroon)	Biaka (63), Bakola (9), Bedzan (8), Lemande (7), CAM (1) (6), Shum Laka (4), CAM (2) (2), Tikar_South (1)	Biaka (62), Bakola (10), Bedzan (7), Lemande (7), CAM (1) (7), Shum Laka (5)	NOT TARGET	NOT TARGET	NOT TARGET	NOT TARGET	NOT TARGET	NOT TARGET		NOT TARGET	NOT TARGET	NOT TARGET	NOT TARGET	NOT TARGET	NOT TARGET	NOT TARGET	NOT TARGET	NOT TARGET	NOT TARGET	NOT TARGET	NOT TARGET
Bakola	Cameroon	NO (or no Cameroon)	Bedzan (29), CAM (2) (27), Biaka (20), Baka (12), Shum Laka (9), Ballito Bay A (1), Ngumba (1)	Bedzan (29), CAM (2) (26), Biaka (22), Baka (10), Shum Laka (10), Ngumba (2)	NOT TARGET	NOT TARGET	NOT TARGET	NOT TARGET	NOT TARGET	NOT TARGET		NOT TARGET	NOT TARGET	NOT TARGET	NOT TARGET	NOT TARGET	NOT TARGET	NOT TARGET	NOT TARGET	NOT TARGET	NOT TARGET	NOT TARGET	NOT TARGET
Bedzan	Cameroon	NO (or no Cameroon)	Bakola (55), Tikar_South (19), Biaka (10), Baka (7), Shum Laka (4), CAM (1) (3), CAM (2) (2)	Bakola (53), Tikar_South (26), Baka (12), Biaka (4), CAM (1) (4), Shum Laka (1)	NOT TARGET	NOT TARGET	NOT TARGET	NOT TARGET	NOT TARGET	NOT TARGET		NOT TARGET	NOT TARGET	NOT TARGET	NOT TARGET	NOT TARGET	NOT TARGET	NOT TARGET	NOT TARGET	NOT TARGET	NOT TARGET	NOT TARGET	NOT TARGET
Biaka	Central Africa (CA)	NO (or no Cameroon)	Baka (47), Bakola (33), Shum Laka (12), CAM (1) (2), Bedzan (1), Lemande (1), CAM (2) (1), Ngumba (1), Tikar_South (1)	Baka (47), Bakola (33), Shum Laka (12), CAB (Kimbundu) (2), CAB (Ovimbundu) (2)	NOT TARGET	NOT TARGET	NOT TARGET	NOT TARGET	NOT TARGET	NOT TARGET		NOT TARGET	NOT TARGET	NOT TARGET	NOT TARGET	NOT TARGET	NOT TARGET	NOT TARGET	NOT TARGET	NOT TARGET	NOT TARGET	NOT TARGET	NOT TARGET
BRN	West Africa (W)	NO (or no Cameroon)	Yoruba (40), Tikar_South (16), Kotoko (15), Lemande (14), Mada (10), FNB (1), Bulala (1), CAM (3) (1), CAM (1) (1)	Yoruba (41), Tikar_South (17), Kotoko (15), Lemande (12), Mada (11), FNB (1), Bulala (1), CAM (3) (1), CAM (1) (1)	NOT TARGET	NOT TARGET	NOT TARGET	NOT TARGET	NOT TARGET	NOT TARGET		NOT TARGET	NOT TARGET	NOT TARGET	NOT TARGET	NOT TARGET	NOT TARGET	NOT TARGET	NOT TARGET	NOT TARGET	NOT TARGET	NOT TARGET	NOT TARGET
Bulala	East Africa (E)	NO (or no Cameroon)	Kotoko (67), Dinka (10), Fulani (5), Sengwer (5), BedouinB (2)	Kotoko (67), Dinka (10), Fulani (5), Sengwer (3), Mada (3), Mursi (2), Afar_WGA (2), BedouinB (2), Amhara (1), Elmolo (1), Rendille (1), Agaw (1), Oromo (1)	NOT TARGET	NOT TARGET	NOT TARGET	NOT TARGET	NOT TARGET	NOT TARGET		NOT TARGET	NOT TARGET	NOT TARGET	NOT TARGET	NOT TARGET	NOT TARGET	NOT TARGET	NOT TARGET	NOT TARGET	NOT TARGET	NOT TARGET	NOT TARGET
CAM (3)	Cameroon	NO (or no Cameroon)	Lemande (37), Tikar_South (36), Mbo (13), CAM (1) (8), CAM_other (2), Yoruba (1), Bafut (1), Aghem (1)	Tikar_South (38), Lemande (34), Mbo (14), CAM (1) (7), CAM_other (2), Yoruba (1), Bafut (1), Aghem (1), CAB (Kimbundu) (1)	NOT TARGET	NOT TARGET	NOT TARGET	NOT TARGET	NOT TARGET	NOT TARGET		NOT TARGET	NOT TARGET	NOT TARGET	NOT TARGET	NOT TARGET	NOT TARGET	NOT TARGET	NOT TARGET	NOT TARGET	NOT TARGET	NOT TARGET	NOT TARGET
CAM (1)	Cameroon	NO (or no Cameroon)	Lemande (57), CAM (2) (25), CAM (3) (9), Ngumba (6), Tikar_South (3)	Lemande (35), CAM (2) (25), CAM (3) (11), CAB (Kimbundu) (9), Tikar_South (8), Ngumba (7), CAB (Kongo) (3), CAB (Ovimbundu) (1)	NOT TARGET	NOT TARGET	NOT TARGET	NOT TARGET	NOT TARGET	NOT TARGET		NOT TARGET	NOT TARGET	NOT TARGET	NOT TARGET	NOT TARGET	NOT TARGET	NOT TARGET	NOT TARGET	NOT TARGET	NOT TARGET	NOT TARGET	NOT TARGET
CAM (2)	Cameroon	NO (or no Cameroon)	CAM (1) (89), Bakola (4), Ngumba (4), Lemande (2), CAM (3) (1)	CAM (1) (88), Bakola (5), Ngumba (3), Lemande (2), CAM (3) (1), CAB (Kimbundu) (1)	NOT TARGET	NOT TARGET	NOT TARGET	NOT TARGET	NOT TARGET	NOT TARGET		NOT TARGET	NOT TARGET	NOT TARGET	NOT TARGET	NOT TARGET	NOT TARGET	NOT TARGET	NOT TARGET	NOT TARGET	NOT TARGET	NOT TARGET	NOT TARGET
CAM_other	Cameroon	NO (or no Cameroon)	CAM (3) (75), Tikar_South (19), Lemande (2)	CAM (3) (76), Tikar_South (19)	NOT TARGET	NOT TARGET	NOT TARGET	NOT TARGET	NOT TARGET	NOT TARGET		NOT TARGET	NOT TARGET	NOT TARGET	NOT TARGET	NOT TARGET	NOT TARGET	NOT TARGET	NOT TARGET	NOT TARGET	NOT TARGET	NOT TARGET	NOT TARGET
Aghem	Cameroon	NO (or no Cameroon)	Tikar_South (51), CAM (3) (23), Lemande (12), Yoruba (6), Bafut (5), ESN (2)	Tikar_South (51), CAM (3) (23), Lemande (8), Yoruba (7), Bafut (6), ESN (2), CAB (Kimbundu) (2), CAB (Ovimbundu) (1)	NOT TARGET	NOT TARGET	NOT TARGET	NOT TARGET	NOT TARGET	NOT TARGET		NOT TARGET	NOT TARGET	NOT TARGET	NOT TARGET	NOT TARGET	NOT TARGET	NOT TARGET	NOT TARGET	NOT TARGET	NOT TARGET	NOT TARGET	NOT TARGET
Bafut	Cameroon	NO (or no Cameroon)	CAM (3) (42), Tikar_South (42), Aghem (7), Lemande (4), Yoruba (3)	CAM (3) (44), Tikar_South (36), Aghem (7), Yoruba (4), Lemande (3), CAB (Kimbundu) (2), FNB (1), ESN (1), CAB (Ovimbundu) (1)	NOT TARGET	NOT TARGET	NOT TARGET	NOT TARGET	NOT TARGET	NOT TARGET		NOT TARGET	NOT TARGET	NOT TARGET	NOT TARGET	NOT TARGET	NOT TARGET	NOT TARGET	NOT TARGET	NOT TARGET	NOT TARGET	NOT TARGET	NOT TARGET
Bangwa	Cameroon	NO (or no Cameroon)	Mbo (54), CAM (3) (45)	Mbo (56), CAM (3) (43)	NOT TARGET	NOT TARGET	NOT TARGET	NOT TARGET	NOT TARGET	NOT TARGET		NOT TARGET	NOT TARGET	NOT TARGET	NOT TARGET	NOT TARGET	NOT TARGET	NOT TARGET	NOT TARGET	NOT TARGET	NOT TARGET	NOT TARGET	NOT TARGET
Kotoko	Cameroon	NO (or no Cameroon)	Mada (69), Bulala (20), Yoruba (7), Mursi (2), MAL (1), Dinka (1)	Mada (67), Bulala (20), Yoruba (7), Mursi (2), MAL (1), Sengwer (1), Dinka (1), GWD (1)	NOT TARGET	NOT TARGET	NOT TARGET	NOT TARGET	NOT TARGET	NOT TARGET		NOT TARGET	NOT TARGET	NOT TARGET	NOT TARGET	NOT TARGET	NOT TARGET	NOT TARGET	NOT TARGET	NOT TARGET	NOT TARGET	NOT TARGET	NOT TARGET
Mbo	Cameroon	NO (or no Cameroon)	CAM (3) (63), Tikar_South (22), Lemande (7), CAM (1) (4), Yoruba (3)	CAM (3) (66), Tikar_South (21), Lemande (3), Yoruba (3), CAB (Kimbundu) (2), CAB (Ovimbundu) (2)	NOT TARGET	NOT TARGET	NOT TARGET	NOT TARGET	NOT TARGET	NOT TARGET		NOT TARGET	NOT TARGET	NOT TARGET	NOT TARGET	NOT TARGET	NOT TARGET	NOT TARGET	NOT TARGET	NOT TARGET	NOT TARGET	NOT TARGET	NOT TARGET
Datog	East Africa (E)	NO (or no Cameroon)	Iraqw (68), Sengwer (22), Mursi (3), Elmolo (2), Rendille (2), Oromo (2)	Iraqw (72), Sengwer (16), Mursi (7), Elmolo (1), Rendille (1), Dinka (1), Oromo (1)	NOT TARGET	NOT TARGET	NOT TARGET	NOT TARGET	NOT TARGET	NOT TARGET		NOT TARGET	NOT TARGET	NOT TARGET	NOT TARGET	NOT TARGET	NOT TARGET	NOT TARGET	NOT TARGET	NOT TARGET	NOT TARGET	NOT TARGET	NOT TARGET
Dinka	East Africa (E)	NO (or no Cameroon)	Mursi (47), Sengwer (21), Mada (16), Kotoko (10), Tikar_South (3), Lemande (1), Yoruba (1)	Mursi (47), Sengwer (20), Mada (15), Kotoko (10), Tikar_South (4), Lemande (1), ESN (1), Yoruba (1)	NOT TARGET	NOT TARGET	NOT TARGET	NOT TARGET	NOT TARGET	NOT TARGET		NOT TARGET	NOT TARGET	NOT TARGET	NOT TARGET	NOT TARGET	NOT TARGET	NOT TARGET	NOT TARGET	NOT TARGET	NOT TARGET	NOT TARGET	NOT TARGET
ESN	West Africa (W)	NO (or no Cameroon)	Yoruba (92), CAM (3) (4), Lemande (2)	Yoruba (92), CAM (3) (3)	NOT TARGET	NOT TARGET	NOT TARGET	NOT TARGET	NOT TARGET	NOT TARGET		NOT TARGET	NOT TARGET	NOT TARGET	NOT TARGET	NOT TARGET	NOT TARGET	NOT TARGET	NOT TARGET	NOT TARGET	NOT TARGET	NOT TARGET	NOT TARGET
Ethiopian_Jew	East Africa (E)	NO (or no Cameroon)	Afar_WGA (39), Agaw (31), Amhara (29)	Afar_WGA (37), Agaw (35), Amhara (27)	NOT TARGET	NOT TARGET	NOT TARGET	NOT TARGET	NOT TARGET	NOT TARGET		NOT TARGET	NOT TARGET	NOT TARGET	NOT TARGET	NOT TARGET	NOT TARGET	NOT TARGET	NOT TARGET	NOT TARGET	NOT TARGET	NOT TARGET	NOT TARGET
FNB	West Africa (W)	NO (or no Cameroon)	Yoruba (84), WGR (13), MAL (2), MSL (1)	Yoruba (84), WGR (13), MAL (2), MSL (1)	NOT TARGET	NOT TARGET	NOT TARGET	NOT TARGET	NOT TARGET	NOT TARGET		NOT TARGET	NOT TARGET	NOT TARGET	NOT TARGET	NOT TARGET	NOT TARGET	NOT TARGET	NOT TARGET	NOT TARGET	NOT TARGET	NOT TARGET	NOT TARGET
Fulani	West Africa (W)	NO (or no Cameroon)	MAL (77), Burbur_WGA (21), Italian_EastSicilian (1), Italian_WestSicilian (1)	MAL (77), Burbur_WGA (22), Italian_EastSicilian (1)	NOT TARGET	NOT TARGET	NOT TARGET	NOT TARGET	NOT TARGET	NOT TARGET		NOT TARGET	NOT TARGET	NOT TARGET	NOT TARGET	NOT TARGET	NOT TARGET	NOT TARGET	NOT TARGET	NOT TARGET	NOT TARGET	NOT TARGET	NOT TARGET
GWD	West Africa (W)	NO (or no Cameroon)	Senegal_WOF (40), MSL (18), MAL (15), Senegal_Manjo (13), Mandenka (12), WGR (2)	Senegal_WOF (40), MAL (18), MSL (16), Senegal_Manjo (13), Mandenka (11), WGR (1)	NOT TARGET	NOT TARGET	NOT TARGET	NOT TARGET	NOT TARGET	NOT TARGET		NOT TARGET	NOT TARGET	NOT TARGET	NOT TARGET	NOT TARGET	NOT TARGET	NOT TARGET	NOT TARGET	NOT TARGET	NOT TARGET	NOT TARGET	NOT TARGET
Gui	South East Africa (SE)	NO (or no Cameroon)	Taa_North (71), Naro (17), Ballito Bay A (12)	Taa_North (72), Naro (18), Ballito Bay A (10)	NOT TARGET	NOT TARGET	NOT TARGET	NOT TARGET	NOT TARGET	NOT TARGET		NOT TARGET	NOT TARGET	NOT TARGET	NOT TARGET	NOT TARGET	NOT TARGET	NOT TARGET	NOT TARGET	NOT TARGET	NOT TARGET	NOT TARGET	NOT TARGET
Hadza_Henn	East Africa (E)	NO (or no Cameroon)	Iraqw (100)	Iraqw (100)	NOT TARGET	NOT TARGET	NOT TARGET	NOT TARGET	NOT TARGET	NOT TARGET		NOT TARGET	NOT TARGET	NOT TARGET	NOT TARGET	NOT TARGET	NOT TARGET	NOT TARGET	NOT TARGET	NOT TARGET	NOT TARGET	NOT TARGET	NOT TARGET
Iraqw	East Africa (E)	NO (or no Cameroon)	Datog (99), Ballito Bay A (1)	Datog (99), Ballito Bay A (1)	NOT TARGET	NOT TARGET	NOT TARGET	NOT TARGET	NOT TARGET	NOT TARGET		NOT TARGET	NOT TARGET	NOT TARGET	NOT TARGET	NOT TARGET	NOT TARGET	NOT TARGET	NOT TARGET	NOT TARGET	NOT TARGET	NOT TARGET	NOT TARGET
Ju_hoan_North	South East Africa (SE)	NO (or no Cameroon)	Ju_hoan_South (99), Ballito Bay A (1)	Ju_hoan_South (99), Ballito Bay A (1)	NOT TARGET	NOT TARGET	NOT TARGET	NOT TARGET	NOT TARGET	NOT TARGET		NOT TARGET	NOT TARGET	NOT TARGET	NOT TARGET	NOT TARGET	NOT TARGET	NOT TARGET	NOT TARGET	NOT TARGET	NOT TARGET	NOT TARGET	NOT TARGET
Ju_hoan_South	South East Africa (SE)	NO (or no Cameroon)	Ju_hoan_North (73), Naro (26)	Ju_hoan_North (74), Naro (26)	NOT TARGET	NOT TARGET	NOT TARGET	NOT TARGET	NOT TARGET	NOT TARGET		NOT TARGET	NOT TARGET	NOT TARGET	NOT TARGET	NOT TARGET	NOT TARGET	NOT TARGET	NOT TARGET	NOT TARGET	NOT TARGET	NOT TARGET	NOT TARGET
Kaba	Central Africa (CA)	NO (or no Cameroon)	Tikar_South (28), Kotoko (24), Yoruba (19), Mada (13), FNB (12), WGR (1), Lemande (1), Shum Laka (1)	Tikar_South (29), Kotoko (22), Yoruba (19), Mada (16), FNB (10), WGR (2), Shum Laka (1)	NOT TARGET	NOT TARGET	NOT TARGET	NOT TARGET	NOT TARGET	NOT TARGET		NOT TARGET	NOT TARGET	NOT TARGET	NOT TARGET	NOT TARGET	NOT TARGET	NOT TARGET	NOT TARGET	NOT TARGET	NOT TARGET	NOT TARGET	NOT TARGET
Laka	Central Africa (CA)	NO (or no Cameroon)	Tikar_South (29), Mada (27), Yoruba (22), Kotoko (11), FNB (8), WGR (2)	Tikar_South (28), Mada (26), Yoruba (19), Kotoko (13), FNB (11), WGR (1), Lemande (1)	NOT TARGET	NOT TARGET	NOT TARGET	NOT TARGET	NOT TARGET	NOT TARGET		NOT TARGET	NOT TARGET	NOT TARGET	NOT TARGET	NOT TARGET	NOT TARGET	NOT TARGET	NOT TARGET	NOT TARGET	NOT TARGET	NOT TARGET	NOT TARGET
Lemande	Cameroon	NO (or no Cameroon)	CAM (1) (79), CAM (3) (15), Tikar_South (6)	CAM (1) (51), CAM (3) (19), CAB (Kimbundu) (15), Tikar_South (10), CAB (Ovimbundu) (2), CAB (Kongo) (2), Yoruba (1)	NOT TARGET	NOT TARGET	NOT TARGET	NOT TARGET	NOT TARGET	NOT TARGET		NOT TARGET	NOT TARGET	NOT TARGET	NOT TARGET	NOT TARGET	NOT TARGET	NOT TARGET	NOT TARGET	NOT TARGET	NOT TARGET	NOT TARGET	NOT TARGET
Mada	Cameroon	NO (or no Cameroon)	Kotoko (82), Lemande (5), Tikar_South (5), BRN (4)	Kotoko (86), Tikar_South (5), BRN (4), Lemande (2), MSL (1), CAM (3) (1), CAB (Ovimbundu) (1)	NOT TARGET	NOT TARGET	NOT TARGET	NOT TARGET	NOT TARGET	NOT TARGET		NOT TARGET	NOT TARGET	NOT TARGET	NOT TARGET	NOT TARGET	NOT TARGET	NOT TARGET	NOT TARGET	NOT TARGET	NOT TARGET	NOT TARGET	NOT TARGET
MAL	West Africa (W)	NO (or no Cameroon)	WGR (28), Senegal_WOF (19), GWD (18), MSL (14), Yoruba (7), Fulani (6), FNB (2), Bulala (1), Kotoko (1), Burbur_WGA (1), Morocco_Berber (1), Mada (1)	WGR (25), Senegal_WOF (22), GWD (17), MSL (15), Yoruba (7), Fulani (6), FNB (2), Bulala (1), Kotoko (1), Burbur_WGA (1), Morocco_Berber (1), Mada (1)	NOT TARGET	NOT TARGET	NOT TARGET	NOT TARGET	NOT TARGET	NOT TARGET		NOT TARGET	NOT TARGET	NOT TARGET	NOT TARGET	NOT TARGET	NOT TARGET	NOT TARGET	NOT TARGET	NOT TARGET	NOT TARGET	NOT TARGET	NOT TARGET
Mandenka	West Africa (W)	NO (or no Cameroon)	GWD (63), Senegal_WOF (15), MSL (14), MAL (2), Lemande (1), Yoruba (1), CAM (1) (1), Tikar_South (1), Mada (1)	GWD (65), Senegal_WOF (17), MSL (15), MAL (2), Yoruba (1), Tikar_South (1)	NOT TARGET	NOT TARGET	NOT TARGET	NOT TARGET	NOT TARGET	NOT TARGET		NOT TARGET	NOT TARGET	NOT TARGET	NOT TARGET	NOT TARGET	NOT TARGET	NOT TARGET	NOT TARGET	NOT TARGET	NOT TARGET	NOT TARGET	NOT TARGET
MKK	East Africa (E)	NO (or no Cameroon)	Sengwer (47), Elmolo (34), Iraqw (17), Lemande (1), CAM (1) (1)	Sengwer (49), Elmolo (33), Iraqw (17), Rendille (1)	NOT TARGET	NOT TARGET	NOT TARGET	NOT TARGET	NOT TARGET	NOT TARGET		NOT TARGET	NOT TARGET	NOT TARGET	NOT TARGET	NOT TARGET	NOT TARGET	NOT TARGET	NOT TARGET	NOT TARGET	NOT TARGET	NOT TARGET	NOT TARGET
MSL	West Africa (W)	NO (or no Cameroon)	GWD (45), WGR (23), Yoruba (21), Shum Laka (7), FNB (3)	GWD (46), WGR (22), Yoruba (21), Shum Laka (6), FNB (3), ESN (1)	NOT TARGET	NOT TARGET	NOT TARGET	NOT TARGET	NOT TARGET	NOT TARGET		NOT TARGET	NOT TARGET	NOT TARGET	NOT TARGET	NOT TARGET	NOT TARGET	NOT TARGET	NOT TARGET	NOT TARGET	NOT TARGET	NOT TARGET	NOT TARGET
Mursi	East Africa (E)	NO (or no Cameroon)	Dinka (52), Sengwer (25), Aari (20), Iraqw (2), Mota (1)	Dinka (52), Sengwer (26), Aari (19), Mota (2), Elmolo (1), Iraqw (1)	NOT TARGET	NOT TARGET	NOT TARGET	NOT TARGET	NOT TARGET	NOT TARGET		NOT TARGET	NOT TARGET	NOT TARGET	NOT TARGET	NOT TARGET	NOT TARGET	NOT TARGET	NOT TARGET	NOT TARGET	NOT TARGET	NOT TARGET	NOT TARGET
Naro	South East Africa (SE)	NO (or no Cameroon)	Taa_North (50), Ju_hoan_South (41), Ballito Bay A (9)	Taa_North (50), Ju_hoan_South (41), Ballito Bay A (9)	NOT TARGET	NOT TARGET	NOT TARGET	NOT TARGET	NOT TARGET	NOT TARGET		NOT TARGET	NOT TARGET	NOT TARGET	NOT TARGET	NOT TARGET	NOT TARGET	NOT TARGET	NOT TARGET	NOT TARGET	NOT TARGET	NOT TARGET	NOT TARGET
Ngumba	Cameroon	NO (or no Cameroon)	CAM (2) (96), Tikar_South (3), CAM (1) (1)	CAM (2) (95), Tikar_South (3)	NOT TARGET	NOT TARGET	NOT TARGET	NOT TARGET	NOT TARGET	NOT TARGET		NOT TARGET	NOT TARGET	NOT TARGET	NOT TARGET	NOT TARGET	NOT TARGET	NOT TARGET	NOT TARGET	NOT TARGET	NOT TARGET	NOT TARGET	NOT TARGET
Ogiek	East Africa (E)	NO (or no Cameroon)	Sengwer (47), Elmolo (31), Iraqw (22)	Sengwer (48), Elmolo (30), Iraqw (21), CAB (Kimbundu) (1)	NOT TARGET	NOT TARGET	NOT TARGET	NOT TARGET	NOT TARGET	NOT TARGET		NOT TARGET	NOT TARGET	NOT TARGET	NOT TARGET	NOT TARGET	NOT TARGET	NOT TARGET	NOT TARGET	NOT TARGET	NOT TARGET	NOT TARGET	NOT TARGET
Oromo	East Africa (E)	NO (or no Cameroon)	Somali (38), Amhara (20), Aari (16), Afar_WGA (13), Rendille (5), Agaw (4), Mota (2), Ethiopian_Jew (2)	Somali (38), Amhara (20), Aari (18), Afar_WGA (14), Rendille (4), Agaw (4)	NOT TARGET	NOT TARGET	NOT TARGET	NOT TARGET	NOT TARGET	NOT TARGET		NOT TARGET	NOT TARGET	NOT TARGET	NOT TARGET	NOT TARGET	NOT TARGET	NOT TARGET	NOT TARGET	NOT TARGET	NOT TARGET	NOT TARGET	NOT TARGET
Rendille	East Africa (E)	NO (or no Cameroon)	Somali (40), Oromo (36), Sengwer (15), Iraqw (5), Afar_WGA (2), Amhara (1), Agaw (1)	Somali (43), Oromo (28), Sengwer (13), Iraqw (7), Afar_WGA (4), Mursi (2), Amhara (1), Agaw (1), Dinka (1)	NOT TARGET	NOT TARGET	NOT TARGET	NOT TARGET	NOT TARGET	NOT TARGET		NOT TARGET	NOT TARGET	NOT TARGET	NOT TARGET	NOT TARGET	NOT TARGET	NOT TARGET	NOT TARGET	NOT TARGET	NOT TARGET	NOT TARGET	NOT TARGET
Senegal_Manjo	West Africa (W)	NO (or no Cameroon)	GWD (90), Lemande (2), Shum Laka (2), Senegal_WOF (2), Tikar_South (2), CAM (1) (1), Mada (1)	GWD (90), Senegal_WOF (2), Lemande (1), Shum Laka (1), CAM (1) (1), Tikar_South (1), Mada (1), CAB (Kimbundu) (1), CAB (Ovimbundu) (1), CAB (Kongo) (1)	NOT TARGET	NOT TARGET	NOT TARGET	NOT TARGET	NOT TARGET	NOT TARGET		NOT TARGET	NOT TARGET	NOT TARGET	NOT TARGET	NOT TARGET	NOT TARGET	NOT TARGET	NOT TARGET	NOT TARGET	NOT TARGET	NOT TARGET	NOT TARGET
Senegal_WOF	West Africa (W)	NO (or no Cameroon)	GWD (77), MAL (10), Fulani (2), Shum Laka (2), Tikar_South (2), Bulala (1), Lemande (1), Kotoko (1), MSL (1), Yoruba (1), Mada (1)	GWD (78), MAL (9), Fulani (2), Yoruba (2), Bulala (1), Lemande (1), Shum Laka (1), Kotoko (1), MSL (1), Tikar_South (1), Mada (1), CAB (Kimbundu) (1)	NOT TARGET	NOT TARGET	NOT TARGET	NOT TARGET	NOT TARGET	NOT TARGET		NOT TARGET	NOT TARGET	NOT TARGET	NOT TARGET	NOT TARGET	NOT TARGET	NOT TARGET	NOT TARGET	NOT TARGET	NOT TARGET	NOT TARGET	NOT TARGET
Sengwer	East Africa (E)	NO (or no Cameroon)	Mursi (76), Datog (16), Iraqw (4), Ogiek (2)	Mursi (77), Iraqw (13), Datog (8), Ogiek (1), Dinka (1)	NOT TARGET	NOT TARGET	NOT TARGET	NOT TARGET	NOT TARGET	NOT TARGET		NOT TARGET	NOT TARGET	NOT TARGET	NOT TARGET	NOT TARGET	NOT TARGET	NOT TARGET	NOT TARGET	NOT TARGET	NOT TARGET	NOT TARGET	NOT TARGET
Shaigi_WGA	East Africa (E)	NO (or no Cameroon)	Burbur_WGA (49), Tunisian (29), Algerian (18), Armenian (1), Armenian_WGA (1), Greek_WGA (1), Kurd_WGA (1)	Tunisian (46), Burbur_WGA (42), Algerian (3), Kurd_WGA (3), Armenian (1), Armenian_WGA (1), Georgian_WGA (1), Greek_Coriell (1), Greek_WGA (1)	NOT TARGET	NOT TARGET	NOT TARGET	NOT TARGET	NOT TARGET	NOT TARGET		NOT TARGET	NOT TARGET	NOT TARGET	NOT TARGET	NOT TARGET	NOT TARGET	NOT TARGET	NOT TARGET	NOT TARGET	NOT TARGET	NOT TARGET	NOT TARGET
Somali	East Africa (E)	NO (or no Cameroon)	Oromo (63), Rendille (26), Afar_WGA (6), Elmolo (3), Amhara (1), Agaw (1)	Oromo (64), Rendille (23), Afar_WGA (8), Elmolo (3), Amhara (1), Agaw (1)	NOT TARGET	NOT TARGET	NOT TARGET	NOT TARGET	NOT TARGET	NOT TARGET		NOT TARGET	NOT TARGET	NOT TARGET	NOT TARGET	NOT TARGET	NOT TARGET	NOT TARGET	NOT TARGET	NOT TARGET	NOT TARGET	NOT TARGET	NOT TARGET
Taa_North	South East Africa (SE)	NO (or no Cameroon)	Naro (96), Ballito Bay A (4)	Naro (96), Ballito Bay A (4)	NOT TARGET	NOT TARGET	NOT TARGET	NOT TARGET	NOT TARGET	NOT TARGET		NOT TARGET	NOT TARGET	NOT TARGET	NOT TARGET	NOT TARGET	NOT TARGET	NOT TARGET	NOT TARGET	NOT TARGET	NOT TARGET	NOT TARGET	NOT TARGET
Tikar_South	Cameroon	NO (or no Cameroon)	Lemande (40), CAM (1) (32), Yoruba (15), CAM (3) (4), WGR (3), FNB (1), Bedzan (1), Kotoko (1), ESN (1), Mada (1)	Lemande (39), CAM (1) (32), Yoruba (16), CAM (3) (7), WGR (3), Bedzan (1), Kotoko (1), Mada (1)	NOT TARGET	NOT TARGET	NOT TARGET	NOT TARGET	NOT TARGET	NOT TARGET		NOT TARGET	NOT TARGET	NOT TARGET	NOT TARGET	NOT TARGET	NOT TARGET	NOT TARGET	NOT TARGET	NOT TARGET	NOT TARGET	NOT TARGET	NOT TARGET
WGR	West Africa (W)	NO (or no Cameroon)	Yoruba (51), MAL (19), FNB (12), MSL (11), GWD (2), Tikar_South (2)	Yoruba (49), MAL (19), FNB (14), MSL (10), GWD (2), Tikar_South (2), Lemande (1), Senegal_WOF (1), CAM (1) (1)	NOT TARGET	NOT TARGET	NOT TARGET	NOT TARGET	NOT TARGET	NOT TARGET		NOT TARGET	NOT TARGET	NOT TARGET	NOT TARGET	NOT TARGET	NOT TARGET	NOT TARGET	NOT TARGET	NOT TARGET	NOT TARGET	NOT TARGET	NOT TARGET
Yoruba	West Africa (W)	NO (or no Cameroon)	FNB (45), ESN (31), Tikar_South (11), WGR (5), Lemande (2), CAM (3) (2), BRN (1), MSL (1), CAM (1) (1)	FNB (44), ESN (34), Tikar_South (12), WGR (5), Lemande (2), BRN (1), MSL (1), CAM (3) (1)	NOT TARGET	NOT TARGET	NOT TARGET	NOT TARGET	NOT TARGET	NOT TARGET		NOT TARGET	NOT TARGET	NOT TARGET	NOT TARGET	NOT TARGET	NOT TARGET	NOT TARGET	NOT TARGET	NOT TARGET	NOT TARGET	NOT TARGET	NOT TARGET
